# Supplementary material for: Cell-specific mechanisms drive connectivity across the time course of Huntington’s disease
Source: Nat Commun. 2025 Jul 1;16:5519. doi: 10.1038/s41467-025-60556-0 (PMC12218932; doi:10.1038/s41467-025-60556-0)
Supplement: Supplementary file 4 — Source Data [file 41467_2025_60556_MOESM4_ESM.zip]

Archive with 55 entries (42 files):
- source data/
- source data/.DS_Store
- __MACOSX/source data/._.DS_Store
- source data/supplementary/
- source data/main manuscript/
- source data/supplementary/.DS_Store
- __MACOSX/source data/supplementary/._.DS_Store
- source data/supplementary/Figure S2/
- source data/supplementary/Figure S3/
- source data/supplementary/Figure S4/
- source data/supplementary/Figure S1/
- source data/main manuscript/.DS_Store
- __MACOSX/source data/main manuscript/._.DS_Store
- source data/main manuscript/Figure 7/
- source data/main manuscript/Figure 6/
- source data/main manuscript/Figure 4/
- source data/main manuscript/Figure 3/
- source data/main manuscript/Figure 2/
- source data/main manuscript/Figure 5/
- source data/supplementary/Figure S2/.DS_Store
- __MACOSX/source data/supplementary/Figure S2/._.DS_Store
- source data/supplementary/Figure S2/FigureS2_source data.xlsx
- __MACOSX/source data/supplementary/Figure S2/._FigureS2_source data.xlsx
- source data/supplementary/Figure S3/FigS3_source data.xlsx
- __MACOSX/source data/supplementary/Figure S3/._FigS3_source data.xlsx
- source data/supplementary/Figure S4/FigS4_source data.xlsx
- __MACOSX/source data/supplementary/Figure S4/._FigS4_source data.xlsx
- source data/supplementary/Figure S1/.DS_Store
- __MACOSX/source data/supplementary/Figure S1/._.DS_Store
- source data/supplementary/Figure S1/FigS1_source data.xlsx
- __MACOSX/source data/supplementary/Figure S1/._FigS1_source data.xlsx
- source data/main manuscript/Figure 7/.DS_Store
- __MACOSX/source data/main manuscript/Figure 7/._.DS_Store
- source data/main manuscript/Figure 7/Fig7_source data.xlsx
- __MACOSX/source data/main manuscript/Figure 7/._Fig7_source data.xlsx
- source data/main manuscript/Figure 6/.DS_Store
- __MACOSX/source data/main manuscript/Figure 6/._.DS_Store
- source data/main manuscript/Figure 6/Fig6_source data.xlsx
- __MACOSX/source data/main manuscript/Figure 6/._Fig6_source data.xlsx
- source data/main manuscript/Figure 4/Fig4_source data.xlsx
- __MACOSX/source data/main manuscript/Figure 4/._Fig4_source data.xlsx
- source data/main manuscript/Figure 4/.DS_Store
- __MACOSX/source data/main manuscript/Figure 4/._.DS_Store
- source data/main manuscript/Figure 3/.DS_Store
- __MACOSX/source data/main manuscript/Figure 3/._.DS_Store
- source data/main manuscript/Figure 3/Fig3_source data.xlsx
- __MACOSX/source data/main manuscript/Figure 3/._Fig3_source data.xlsx
- source data/main manuscript/Figure 2/.DS_Store
- __MACOSX/source data/main manuscript/Figure 2/._.DS_Store
- source data/main manuscript/Figure 2/Fig2_source data.xlsx
- __MACOSX/source data/main manuscript/Figure 2/._Fig2_source data.xlsx
- source data/main manuscript/Figure 5/.DS_Store
- __MACOSX/source data/main manuscript/Figure 5/._.DS_Store
- source data/main manuscript/Figure 5/Fig5_source data.xlsx
- __MACOSX/source data/main manuscript/Figure 5/._Fig5_source data.xlsx
