# Supplementary material for: Cell-specific mechanisms drive connectivity across the time course of Huntington’s disease
Source: Nat Commun. 2025 Jul 1;16:5519. doi: 10.1038/s41467-025-60556-0 (PMC12218932; doi:10.1038/s41467-025-60556-0)
Supplement: Supplementary file 4 — Source Data [file 41467_2025_60556_MOESM4_ESM.zip › source data/supplementary/Figure S2/FigureS2_source data.xlsx]

## Sheet: FigS2 DK68
	V1
lh_bankssts	-0.257702
lh_caudalanteriorcingulate	-0.462475
lh_caudalmiddlefrontal	-0.501465
lh_cuneus	-0.144539
lh_entorhinal	0.00687275
lh_fusiform	-0.418533
lh_inferiorparietal	-0.706621
lh_inferiortemporal	-0.658974
lh_isthmuscingulate	-0.363636
lh_lateraloccipital	-0.831121
lh_lateralorbitofrontal	-0.464955
lh_lingual	-0.303798
lh_medialorbitofrontal	-0.259602
lh_middletemporal	-0.443894
lh_parahippocampal	-0.309972
lh_paracentral	-0.553299
lh_parsopercularis	-0.681458
lh_parsorbitalis	-0.364308
lh_parstriangularis	-0.427859
lh_pericalcarine	0.0179421
lh_postcentral	-0.315892
lh_posteriorcingulate	-0.177571
lh_precentral	-0.491279
lh_precuneus	-0.753324
lh_rostralanteriorcingulate	-0.674609
lh_rostralmiddlefrontal	-0.222666
lh_superiorfrontal	-0.536382
lh_superiorparietal	-0.912395
lh_superiortemporal	-0.184773
lh_supramarginal	-0.796781
lh_frontalpole	-0.353095
lh_temporalpole	-0.143474
lh_transversetemporal	-0.478613
lh_insula	-1.02182
rh_bankssts	-0.262801
rh_caudalanteriorcingulate	-0.498121
rh_caudalmiddlefrontal	-0.564593
rh_cuneus	-0.223497
rh_entorhinal	-0.0371646
rh_fusiform	-0.494597
rh_inferiorparietal	-0.625596
rh_inferiortemporal	-0.59153
rh_isthmuscingulate	-0.359224
rh_lateraloccipital	-1.09212
rh_lateralorbitofrontal	-0.255315
rh_lingual	-0.367881
rh_medialorbitofrontal	-0.612021
rh_middletemporal	-0.580113
rh_parahippocampal	-0.264049
rh_paracentral	-0.562167
rh_parsopercularis	-0.577859
rh_parsorbitalis	-0.451236
rh_parstriangularis	-0.252085
rh_pericalcarine	0.0542456
rh_postcentral	-0.501064
rh_posteriorcingulate	-0.223754
rh_precentral	-0.547469
rh_precuneus	-0.563324
rh_rostralanteriorcingulate	-0.802766
rh_rostralmiddlefrontal	0.0121922
rh_superiorfrontal	-0.696234
rh_superiorparietal	-0.73688
rh_superiortemporal	-0.102068
rh_supramarginal	-0.796426
rh_frontalpole	-0.379556
rh_temporalpole	-0.14618
rh_transversetemporal	-0.574165
rh_insula	-0.713427

## Sheet: FigS2 Schaeffer 100
	V1
lh_7Networks_LH_Vis_1	-0.498632
lh_7Networks_LH_Vis_2	-0.735531
lh_7Networks_LH_Vis_3	-0.218898
lh_7Networks_LH_Vis_4	-0.533528
lh_7Networks_LH_Vis_5	-0.0330896
lh_7Networks_LH_Vis_6	0.330012
lh_7Networks_LH_Vis_7	-0.590521
lh_7Networks_LH_Vis_8	-0.882986
lh_7Networks_LH_Vis_9	-0.427084
lh_7Networks_LH_SomMot_1	-0.327053
lh_7Networks_LH_SomMot_2	-1.00946
lh_7Networks_LH_SomMot_3	-0.209603
lh_7Networks_LH_SomMot_4	-0.0660704
lh_7Networks_LH_SomMot_5	-0.261054
lh_7Networks_LH_SomMot_6	-0.36704
lh_7Networks_LH_DorsAttn_Post_1	-0.363269
lh_7Networks_LH_DorsAttn_Post_2	-0.355928
lh_7Networks_LH_DorsAttn_Post_3	-0.769171
lh_7Networks_LH_DorsAttn_Post_4	-0.279487
lh_7Networks_LH_DorsAttn_Post_5	-0.140213
lh_7Networks_LH_DorsAttn_Post_6	-0.423111
lh_7Networks_LH_DorsAttn_PrCv_1	-0.376341
lh_7Networks_LH_DorsAttn_FEF_1	-0.478372
lh_7Networks_LH_SalVentAttn_ParOper_1	-0.628746
lh_7Networks_LH_SalVentAttn_FrOperIns_1	-0.653413
lh_7Networks_LH_SalVentAttn_FrOperIns_2	-0.738228
lh_7Networks_LH_SalVentAttn_PFCl_1	-0.0403503
lh_7Networks_LH_SalVentAttn_Med_1	-0.428217
lh_7Networks_LH_SalVentAttn_Med_2	-0.336357
lh_7Networks_LH_SalVentAttn_Med_3	0.164799
lh_7Networks_LH_Limbic_OFC_1	-0.480707
lh_7Networks_LH_Limbic_TempPole_1	-0.38993
lh_7Networks_LH_Limbic_TempPole_2	-0.669801
lh_7Networks_LH_Cont_Par_1	-0.571212
lh_7Networks_LH_Cont_PFCl_1	-0.459858
lh_7Networks_LH_Cont_pCun_1	-0.444078
lh_7Networks_LH_Cont_Cing_1	0.0819588
lh_7Networks_LH_Default_Temp_1	-0.498141
lh_7Networks_LH_Default_Temp_2	-0.23436
lh_7Networks_LH_Default_Par_1	-0.147739
lh_7Networks_LH_Default_Par_2	-0.615737
lh_7Networks_LH_Default_PFC_1	-0.532869
lh_7Networks_LH_Default_PFC_2	-0.594658
lh_7Networks_LH_Default_PFC_3	-0.655081
lh_7Networks_LH_Default_PFC_4	-0.343577
lh_7Networks_LH_Default_PFC_5	-0.419222
lh_7Networks_LH_Default_PFC_6	-0.405381
lh_7Networks_LH_Default_PFC_7	-0.403033
lh_7Networks_LH_Default_pCunPCC_1	-0.288001
lh_7Networks_LH_Default_pCunPCC_2	-0.337072
rh_7Networks_RH_Vis_1	-0.427893
rh_7Networks_RH_Vis_2	-0.877796
rh_7Networks_RH_Vis_3	-0.676051
rh_7Networks_RH_Vis_4	-0.794216
rh_7Networks_RH_Vis_5	0.396694
rh_7Networks_RH_Vis_6	-0.325025
rh_7Networks_RH_Vis_7	-0.748388
rh_7Networks_RH_Vis_8	-0.607393
rh_7Networks_RH_SomMot_1	-0.241936
rh_7Networks_RH_SomMot_2	-0.696797
rh_7Networks_RH_SomMot_3	-0.172386
rh_7Networks_RH_SomMot_4	-0.0619295
rh_7Networks_RH_SomMot_5	-0.28689
rh_7Networks_RH_SomMot_6	-0.242147
rh_7Networks_RH_SomMot_7	-0.633711
rh_7Networks_RH_SomMot_8	-0.420709
rh_7Networks_RH_DorsAttn_Post_1	-0.425247
rh_7Networks_RH_DorsAttn_Post_2	-0.317058
rh_7Networks_RH_DorsAttn_Post_3	-0.283458
rh_7Networks_RH_DorsAttn_Post_4	-0.732603
rh_7Networks_RH_DorsAttn_Post_5	-0.220537
rh_7Networks_RH_DorsAttn_PrCv_1	-0.569361
rh_7Networks_RH_DorsAttn_FEF_1	-0.565396
rh_7Networks_RH_SalVentAttn_TempOccPar_1	-0.204067
rh_7Networks_RH_SalVentAttn_TempOccPar_2	-0.686773
rh_7Networks_RH_SalVentAttn_FrOperIns_1	-0.800132
rh_7Networks_RH_SalVentAttn_Med_1	-0.722608
rh_7Networks_RH_SalVentAttn_Med_2	-0.319593
rh_7Networks_RH_Limbic_OFC_1	-0.470213
rh_7Networks_RH_Limbic_TempPole_1	-0.458257
rh_7Networks_RH_Cont_Par_1	-0.167166
rh_7Networks_RH_Cont_Par_2	-0.327111
rh_7Networks_RH_Cont_PFCl_1	0.0265678
rh_7Networks_RH_Cont_PFCl_2	-0.244479
rh_7Networks_RH_Cont_PFCl_3	0.0423371
rh_7Networks_RH_Cont_PFCl_4	-0.47529
rh_7Networks_RH_Cont_Cing_1	-0.0638386
rh_7Networks_RH_Cont_PFCmp_1	-0.473094
rh_7Networks_RH_Cont_pCun_1	-0.350121
rh_7Networks_RH_Default_Par_1	-0.607422
rh_7Networks_RH_Default_Temp_1	-0.513203
rh_7Networks_RH_Default_Temp_2	-0.339639
rh_7Networks_RH_Default_Temp_3	-0.337041
rh_7Networks_RH_Default_PFCv_1	-0.354385
rh_7Networks_RH_Default_PFCv_2	-0.155596
rh_7Networks_RH_Default_PFCdPFCm_1	-0.856363
rh_7Networks_RH_Default_PFCdPFCm_2	-0.284833
rh_7Networks_RH_Default_PFCdPFCm_3	-0.338426
rh_7Networks_RH_Default_pCunPCC_1	-0.318194
rh_7Networks_RH_Default_pCunPCC_2	-0.19265

## Sheet: FigS2 Schaeffer 200
	V1
lh_7Networks_LH_Vis_1	-0.385352
lh_7Networks_LH_Vis_2	-0.772839
lh_7Networks_LH_Vis_3	-0.279691
lh_7Networks_LH_Vis_4	0.0532963
lh_7Networks_LH_Vis_5	-0.596172
lh_7Networks_LH_Vis_6	-0.0745916
lh_7Networks_LH_Vis_7	-0.117816
lh_7Networks_LH_Vis_8	-0.615994
lh_7Networks_LH_Vis_9	-0.672078
lh_7Networks_LH_Vis_10	0.300577
lh_7Networks_LH_Vis_11	-0.349386
lh_7Networks_LH_Vis_12	-0.191663
lh_7Networks_LH_Vis_13	-0.613656
lh_7Networks_LH_Vis_14	-0.975642
lh_7Networks_LH_SomMot_1	-0.220013
lh_7Networks_LH_SomMot_2	-0.370067
lh_7Networks_LH_SomMot_3	-1.05425
lh_7Networks_LH_SomMot_4	-0.344051
lh_7Networks_LH_SomMot_5	-0.215115
lh_7Networks_LH_SomMot_6	-0.0590578
lh_7Networks_LH_SomMot_7	-0.279396
lh_7Networks_LH_SomMot_8	-0.32529
lh_7Networks_LH_SomMot_9	-0.175551
lh_7Networks_LH_SomMot_10	0.0691195
lh_7Networks_LH_SomMot_11	-0.607445
lh_7Networks_LH_SomMot_12	0.00325826
lh_7Networks_LH_SomMot_13	-0.530871
lh_7Networks_LH_SomMot_14	-0.227993
lh_7Networks_LH_SomMot_15	-0.422104
lh_7Networks_LH_SomMot_16	0.0172465
lh_7Networks_LH_DorsAttn_Post_1	-0.368691
lh_7Networks_LH_DorsAttn_Post_2	-0.247304
lh_7Networks_LH_DorsAttn_Post_3	-0.643323
lh_7Networks_LH_DorsAttn_Post_4	-0.269867
lh_7Networks_LH_DorsAttn_Post_5	-0.268521
lh_7Networks_LH_DorsAttn_Post_6	-0.405477
lh_7Networks_LH_DorsAttn_Post_7	-0.284012
lh_7Networks_LH_DorsAttn_Post_8	-0.511806
lh_7Networks_LH_DorsAttn_Post_9	-0.228094
lh_7Networks_LH_DorsAttn_Post_10	-0.35218
lh_7Networks_LH_DorsAttn_FEF_1	-0.447765
lh_7Networks_LH_DorsAttn_FEF_2	-0.471711
lh_7Networks_LH_DorsAttn_PrCv_1	-0.260492
lh_7Networks_LH_SalVentAttn_ParOper_1	-0.410736
lh_7Networks_LH_SalVentAttn_ParOper_2	-0.717122
lh_7Networks_LH_SalVentAttn_ParOper_3	-0.481551
lh_7Networks_LH_SalVentAttn_FrOperIns_1	-0.639331
lh_7Networks_LH_SalVentAttn_FrOperIns_2	-0.224271
lh_7Networks_LH_SalVentAttn_FrOperIns_3	-0.867323
lh_7Networks_LH_SalVentAttn_FrOperIns_4	-0.304574
lh_7Networks_LH_SalVentAttn_PFCl_1	-0.0840163
lh_7Networks_LH_SalVentAttn_Med_1	-0.469516
lh_7Networks_LH_SalVentAttn_Med_2	-0.397917
lh_7Networks_LH_SalVentAttn_Med_3	0.0274602
lh_7Networks_LH_Limbic_OFC_1	-0.216285
lh_7Networks_LH_Limbic_OFC_2	-0.342664
lh_7Networks_LH_Limbic_TempPole_1	-0.24702
lh_7Networks_LH_Limbic_TempPole_2	-0.510451
lh_7Networks_LH_Limbic_TempPole_3	-0.364355
lh_7Networks_LH_Limbic_TempPole_4	-0.277315
lh_7Networks_LH_Cont_Par_1	-0.124076
lh_7Networks_LH_Cont_Par_2	-0.431828
lh_7Networks_LH_Cont_Par_3	-0.378457
lh_7Networks_LH_Cont_Temp_1	-0.396666
lh_7Networks_LH_Cont_OFC_1	-0.32704
lh_7Networks_LH_Cont_PFCl_1	-0.281114
lh_7Networks_LH_Cont_PFCl_2	-0.323238
lh_7Networks_LH_Cont_PFCl_3	-0.234902
lh_7Networks_LH_Cont_PFCl_4	-0.486086
lh_7Networks_LH_Cont_PFCl_5	-0.385346
lh_7Networks_LH_Cont_pCun_1	-0.441478
lh_7Networks_LH_Cont_Cing_1	0.242906
lh_7Networks_LH_Cont_Cing_2	0.119102
lh_7Networks_LH_Default_Temp_1	-0.425408
lh_7Networks_LH_Default_Temp_2	-0.454528
lh_7Networks_LH_Default_Temp_3	-0.370669
lh_7Networks_LH_Default_Temp_4	-0.266729
lh_7Networks_LH_Default_Temp_5	-0.25424
lh_7Networks_LH_Default_Par_1	-0.245448
lh_7Networks_LH_Default_Par_2	-0.365435
lh_7Networks_LH_Default_Par_3	-0.399788
lh_7Networks_LH_Default_Par_4	-0.42713
lh_7Networks_LH_Default_PFC_1	-0.538351
lh_7Networks_LH_Default_PFC_2	-0.275639
lh_7Networks_LH_Default_PFC_3	-0.369656
lh_7Networks_LH_Default_PFC_4	-0.649117
lh_7Networks_LH_Default_PFC_5	-0.416183
lh_7Networks_LH_Default_PFC_6	-0.637774
lh_7Networks_LH_Default_PFC_7	-0.57205
lh_7Networks_LH_Default_PFC_8	-0.517079
lh_7Networks_LH_Default_PFC_9	-0.395775
lh_7Networks_LH_Default_PFC_10	-0.0711329
lh_7Networks_LH_Default_PFC_11	-0.294965
lh_7Networks_LH_Default_PFC_12	-0.441283
lh_7Networks_LH_Default_PFC_13	0.176254
lh_7Networks_LH_Default_pCunPCC_1	-0.292553
lh_7Networks_LH_Default_pCunPCC_2	-0.267093
lh_7Networks_LH_Default_pCunPCC_3	-0.508374
lh_7Networks_LH_Default_pCunPCC_4	-0.465325
lh_7Networks_LH_Default_PHC_1	-0.543054
rh_7Networks_RH_Vis_1	-0.296563
rh_7Networks_RH_Vis_2	-0.557818
rh_7Networks_RH_Vis_3	-0.896967
rh_7Networks_RH_Vis_4	-0.323556
rh_7Networks_RH_Vis_5	-0.679095
rh_7Networks_RH_Vis_6	-0.188368
rh_7Networks_RH_Vis_7	-0.224635
rh_7Networks_RH_Vis_8	-0.911669
rh_7Networks_RH_Vis_9	0.494339
rh_7Networks_RH_Vis_10	-0.228875
rh_7Networks_RH_Vis_11	-0.525871
rh_7Networks_RH_Vis_12	-0.764501
rh_7Networks_RH_Vis_13	-0.266297
rh_7Networks_RH_Vis_14	-0.454941
rh_7Networks_RH_Vis_15	-0.425092
rh_7Networks_RH_SomMot_1	-0.119379
rh_7Networks_RH_SomMot_2	0.0582234
rh_7Networks_RH_SomMot_3	-0.635465
rh_7Networks_RH_SomMot_4	-0.558867
rh_7Networks_RH_SomMot_5	-0.199758
rh_7Networks_RH_SomMot_6	-0.195259
rh_7Networks_RH_SomMot_7	-0.120166
rh_7Networks_RH_SomMot_8	-0.6136
rh_7Networks_RH_SomMot_9	-0.54539
rh_7Networks_RH_SomMot_10	-0.332324
rh_7Networks_RH_SomMot_11	-0.261495
rh_7Networks_RH_SomMot_12	-0.0951305
rh_7Networks_RH_SomMot_13	-0.430701
rh_7Networks_RH_SomMot_14	0.121196
rh_7Networks_RH_SomMot_15	-0.479666
rh_7Networks_RH_SomMot_16	-0.203432
rh_7Networks_RH_SomMot_17	-0.416942
rh_7Networks_RH_SomMot_18	-0.280853
rh_7Networks_RH_SomMot_19	-0.135239
rh_7Networks_RH_DorsAttn_Post_1	-0.643473
rh_7Networks_RH_DorsAttn_Post_2	-0.29676
rh_7Networks_RH_DorsAttn_Post_3	-0.298351
rh_7Networks_RH_DorsAttn_Post_4	-0.199361
rh_7Networks_RH_DorsAttn_Post_5	-0.339727
rh_7Networks_RH_DorsAttn_Post_6	-0.289005
rh_7Networks_RH_DorsAttn_Post_7	-0.322727
rh_7Networks_RH_DorsAttn_Post_8	-0.62477
rh_7Networks_RH_DorsAttn_Post_9	-0.174963
rh_7Networks_RH_DorsAttn_Post_10	-0.217755
rh_7Networks_RH_DorsAttn_FEF_1	-0.636636
rh_7Networks_RH_DorsAttn_FEF_2	-0.416367
rh_7Networks_RH_DorsAttn_PrCv_1	-0.445003
rh_7Networks_RH_SalVentAttn_TempOccPar_1	-0.203126
rh_7Networks_RH_SalVentAttn_TempOccPar_2	-0.353761
rh_7Networks_RH_SalVentAttn_TempOccPar_3	-0.71541
rh_7Networks_RH_SalVentAttn_PrC_1	-0.563755
rh_7Networks_RH_SalVentAttn_FrOperIns_1	-0.147657
rh_7Networks_RH_SalVentAttn_FrOperIns_2	-0.36053
rh_7Networks_RH_SalVentAttn_FrOperIns_3	-0.187714
rh_7Networks_RH_SalVentAttn_FrOperIns_4	-1.05608
rh_7Networks_RH_SalVentAttn_Med_1	-0.575459
rh_7Networks_RH_SalVentAttn_Med_2	-0.709122
rh_7Networks_RH_SalVentAttn_Med_3	-0.161338
rh_7Networks_RH_Limbic_OFC_1	-0.287372
rh_7Networks_RH_Limbic_OFC_2	-0.191204
rh_7Networks_RH_Limbic_OFC_3	-0.290823
rh_7Networks_RH_Limbic_TempPole_1	-0.407318
rh_7Networks_RH_Limbic_TempPole_2	-0.410121
rh_7Networks_RH_Limbic_TempPole_3	-0.144752
rh_7Networks_RH_Cont_Par_1	-0.223455
rh_7Networks_RH_Cont_Par_2	-0.188085
rh_7Networks_RH_Cont_Par_3	-0.48947
rh_7Networks_RH_Cont_Temp_1	-0.321693
rh_7Networks_RH_Cont_PFCv_1	-0.311509
rh_7Networks_RH_Cont_PFCl_1	-0.466426
rh_7Networks_RH_Cont_PFCl_2	0.17771
rh_7Networks_RH_Cont_PFCl_3	-0.143282
rh_7Networks_RH_Cont_PFCl_4	-0.293476
rh_7Networks_RH_Cont_PFCl_5	-0.0174547
rh_7Networks_RH_Cont_PFCl_6	-0.132931
rh_7Networks_RH_Cont_PFCl_7	-0.570794
rh_7Networks_RH_Cont_pCun_1	-0.3016
rh_7Networks_RH_Cont_Cing_1	0.0287825
rh_7Networks_RH_Cont_Cing_2	0.167432
rh_7Networks_RH_Cont_PFCmp_1	-0.926835
rh_7Networks_RH_Cont_PFCmp_2	-0.150334
rh_7Networks_RH_Default_Par_1	-0.426789
rh_7Networks_RH_Default_Par_2	-0.524894
rh_7Networks_RH_Default_Par_3	-0.207693
rh_7Networks_RH_Default_Temp_1	-0.467423
rh_7Networks_RH_Default_Temp_2	-0.569167
rh_7Networks_RH_Default_Temp_3	-0.110129
rh_7Networks_RH_Default_Temp_4	-0.548258
rh_7Networks_RH_Default_Temp_5	-0.300519
rh_7Networks_RH_Default_PFCv_1	-0.221406
rh_7Networks_RH_Default_PFCdPFCm_1	-0.565695
rh_7Networks_RH_Default_PFCdPFCm_2	-0.908124
rh_7Networks_RH_Default_PFCdPFCm_3	-0.311573
rh_7Networks_RH_Default_PFCdPFCm_4	-0.687921
rh_7Networks_RH_Default_PFCdPFCm_5	-0.301677
rh_7Networks_RH_Default_PFCdPFCm_6	-0.337482
rh_7Networks_RH_Default_PFCdPFCm_7	-0.342608
rh_7Networks_RH_Default_pCunPCC_1	-0.303079
rh_7Networks_RH_Default_pCunPCC_2	-0.357517
rh_7Networks_RH_Default_pCunPCC_3	-0.227668

## Sheet: FigS2 Schaeffer 400
	V1
lh_7Networks_LH_Vis_1	0.00650393
lh_7Networks_LH_Vis_2	-0.510154
lh_7Networks_LH_Vis_3	-0.303998
lh_7Networks_LH_Vis_4	-0.346095
lh_7Networks_LH_Vis_5	-0.663875
lh_7Networks_LH_Vis_6	-0.612163
lh_7Networks_LH_Vis_7	-0.492521
lh_7Networks_LH_Vis_8	-0.314664
lh_7Networks_LH_Vis_9	-0.304129
lh_7Networks_LH_Vis_10	-0.187797
lh_7Networks_LH_Vis_11	0.306692
lh_7Networks_LH_Vis_12	-0.592671
lh_7Networks_LH_Vis_13	-0.0229762
lh_7Networks_LH_Vis_14	-0.37475
lh_7Networks_LH_Vis_15	-0.319941
lh_7Networks_LH_Vis_16	0.0182021
lh_7Networks_LH_Vis_17	-0.433786
lh_7Networks_LH_Vis_18	0.119849
lh_7Networks_LH_Vis_19	-0.72117
lh_7Networks_LH_Vis_20	-0.278448
lh_7Networks_LH_Vis_21	0.361967
lh_7Networks_LH_Vis_22	-0.0856683
lh_7Networks_LH_Vis_23	-0.23255
lh_7Networks_LH_Vis_24	-0.670737
lh_7Networks_LH_Vis_25	-0.357162
lh_7Networks_LH_Vis_26	-0.155405
lh_7Networks_LH_Vis_27	-0.871859
lh_7Networks_LH_Vis_28	-0.386582
lh_7Networks_LH_Vis_29	-0.654282
lh_7Networks_LH_Vis_30	-0.419136
lh_7Networks_LH_Vis_31	-0.26362
lh_7Networks_LH_SomMot_1	-0.285515
lh_7Networks_LH_SomMot_2	-0.239968
lh_7Networks_LH_SomMot_3	-0.915895
lh_7Networks_LH_SomMot_4	-0.893205
lh_7Networks_LH_SomMot_5	-0.554162
lh_7Networks_LH_SomMot_6	-0.388644
lh_7Networks_LH_SomMot_7	-0.357673
lh_7Networks_LH_SomMot_8	-0.479465
lh_7Networks_LH_SomMot_9	-0.0196705
lh_7Networks_LH_SomMot_10	-0.242998
lh_7Networks_LH_SomMot_11	0.0518862
lh_7Networks_LH_SomMot_12	-0.0344046
lh_7Networks_LH_SomMot_13	-0.21264
lh_7Networks_LH_SomMot_14	-0.212333
lh_7Networks_LH_SomMot_15	-0.231402
lh_7Networks_LH_SomMot_16	-0.482767
lh_7Networks_LH_SomMot_17	0.228041
lh_7Networks_LH_SomMot_18	-0.300762
lh_7Networks_LH_SomMot_19	-0.242859
lh_7Networks_LH_SomMot_20	0.0512892
lh_7Networks_LH_SomMot_21	-0.194165
lh_7Networks_LH_SomMot_22	0.250441
lh_7Networks_LH_SomMot_23	-0.385328
lh_7Networks_LH_SomMot_24	-0.187803
lh_7Networks_LH_SomMot_25	0.00613813
lh_7Networks_LH_SomMot_26	-0.087286
lh_7Networks_LH_SomMot_27	-0.605961
lh_7Networks_LH_SomMot_28	-0.222168
lh_7Networks_LH_SomMot_29	-0.489739
lh_7Networks_LH_SomMot_30	-0.363013
lh_7Networks_LH_SomMot_31	-0.0724298
lh_7Networks_LH_SomMot_32	-0.325076
lh_7Networks_LH_SomMot_33	-0.36676
lh_7Networks_LH_SomMot_34	-0.0551771
lh_7Networks_LH_SomMot_35	0.0393216
lh_7Networks_LH_SomMot_36	-0.464029
lh_7Networks_LH_SomMot_37	0.124871
lh_7Networks_LH_DorsAttn_Post_1	-0.182691
lh_7Networks_LH_DorsAttn_Post_2	-0.486501
lh_7Networks_LH_DorsAttn_Post_3	-0.0812695
lh_7Networks_LH_DorsAttn_Post_4	-0.568051
lh_7Networks_LH_DorsAttn_Post_5	-0.472736
lh_7Networks_LH_DorsAttn_Post_6	-0.260134
lh_7Networks_LH_DorsAttn_Post_7	-0.579383
lh_7Networks_LH_DorsAttn_Post_8	-0.33347
lh_7Networks_LH_DorsAttn_Post_9	-0.258595
lh_7Networks_LH_DorsAttn_Post_10	-0.271016
lh_7Networks_LH_DorsAttn_Post_11	-0.247145
lh_7Networks_LH_DorsAttn_Post_12	-0.671031
lh_7Networks_LH_DorsAttn_Post_13	-0.203849
lh_7Networks_LH_DorsAttn_Post_14	-0.392082
lh_7Networks_LH_DorsAttn_Post_15	-0.260058
lh_7Networks_LH_DorsAttn_Post_16	-0.301994
lh_7Networks_LH_DorsAttn_Post_17	-0.0581414
lh_7Networks_LH_DorsAttn_FEF_1	-0.170123
lh_7Networks_LH_DorsAttn_FEF_2	-0.340853
lh_7Networks_LH_DorsAttn_FEF_3	-0.449995
lh_7Networks_LH_DorsAttn_FEF_4	-0.428729
lh_7Networks_LH_DorsAttn_PrCv_1	-0.386734
lh_7Networks_LH_DorsAttn_PrCv_2	-0.215699
lh_7Networks_LH_SalVentAttn_ParOper_1	-0.471158
lh_7Networks_LH_SalVentAttn_ParOper_2	-0.464036
lh_7Networks_LH_SalVentAttn_ParOper_3	-0.439313
lh_7Networks_LH_SalVentAttn_ParOper_4	-0.325009
lh_7Networks_LH_SalVentAttn_TempOcc_1	0.00556059
lh_7Networks_LH_SalVentAttn_FrOperIns_1	-0.458345
lh_7Networks_LH_SalVentAttn_FrOperIns_2	-0.410994
lh_7Networks_LH_SalVentAttn_FrOperIns_3	-0.30975
lh_7Networks_LH_SalVentAttn_FrOperIns_4	-0.988687
