# Supplementary material for: Cell-specific mechanisms drive connectivity across the time course of Huntington’s disease
Source: Nat Commun. 2025 Jul 1;16:5519. doi: 10.1038/s41467-025-60556-0 (PMC12218932; doi:10.1038/s41467-025-60556-0)
Supplement: Supplementary file 4 — Source Data [file 41467_2025_60556_MOESM4_ESM.zip › source data/supplementary/Figure S1/FigS1_source data.xlsx]

## Sheet: FigS1 Pvals
ROI	Uncorrected_p_value	Adjusted_p_value
lh_bankssts_thickness	0.795435	0.999839
lh_caudalanteriorcingulate_thickness	0.859143	0.999839
lh_caudalmiddlefrontal_thickness	0.885184	0.999839
lh_cuneus_thickness	0.741439	0.999839
lh_entorhinal_thickness	0.492126	0.999839
lh_fusiform_thickness	0.959644	0.999839
lh_inferiorparietal_thickness	0.824496	0.999839
lh_inferiortemporal_thickness	0.900555	0.999839
lh_isthmuscingulate_thickness	0.637929	0.999839
lh_lateraloccipital_thickness	0.852235	0.999839
lh_lateralorbitofrontal_thickness	0.754202	0.999839
lh_lingual_thickness	0.663215	0.999839
lh_medialorbitofrontal_thickness	0.98299	0.999839
lh_middletemporal_thickness	0.737774	0.999839
lh_parahippocampal_thickness	0.976423	0.999839
lh_paracentral_thickness	0.588493	0.999839
lh_parsopercularis_thickness	0.868272	0.999839
lh_parsorbitalis_thickness	0.894615	0.999839
lh_parstriangularis_thickness	0.8824	0.999839
lh_pericalcarine_thickness	0.440266	0.999839
lh_postcentral_thickness	0.672075	0.999839
lh_posteriorcingulate_thickness	0.802654	0.999839
lh_precentral_thickness	0.994164	0.999839
lh_precuneus_thickness	0.552595	0.999839
lh_rostralanteriorcingulate_thickness	0.890741	0.999839
lh_rostralmiddlefrontal_thickness	0.913529	0.999839
lh_superiorfrontal_thickness	0.832086	0.999839
lh_superiorparietal_thickness	0.976587	0.999839
lh_superiortemporal_thickness	0.800241	0.999839
lh_supramarginal_thickness	0.816715	0.999839
lh_frontalpole_thickness	0.585094	0.999839
lh_temporalpole_thickness	0.673244	0.999839
lh_transversetemporal_thickness	0.87283	0.999839
lh_insula_thickness	0.573976	0.999839
rh_bankssts_thickness	0.680393	0.999839
rh_caudalanteriorcingulate_thickness	0.97044	0.999839
rh_caudalmiddlefrontal_thickness	0.880895	0.999839
rh_cuneus_thickness	0.741733	0.999839
rh_entorhinal_thickness	0.406741	0.999839
rh_fusiform_thickness	0.614362	0.999839
rh_inferiorparietal_thickness	0.789625	0.999839
rh_inferiortemporal_thickness	0.892356	0.999839
rh_isthmuscingulate_thickness	0.553809	0.999839
rh_lateraloccipital_thickness	0.964485	0.999839
rh_lateralorbitofrontal_thickness	0.76631	0.999839
rh_lingual_thickness	0.565009	0.999839
rh_medialorbitofrontal_thickness	0.924776	0.999839
rh_middletemporal_thickness	0.872127	0.999839
rh_parahippocampal_thickness	0.868455	0.999839
rh_paracentral_thickness	0.595096	0.999839
rh_parsopercularis_thickness	0.999839	0.999839
rh_parsorbitalis_thickness	0.781325	0.999839
rh_parstriangularis_thickness	0.737083	0.999839
rh_pericalcarine_thickness	0.54329	0.999839
rh_postcentral_thickness	0.737261	0.999839
rh_posteriorcingulate_thickness	0.845815	0.999839
rh_precentral_thickness	0.884532	0.999839
rh_precuneus_thickness	0.620374	0.999839
rh_rostralanteriorcingulate_thickness	0.932043	0.999839
rh_rostralmiddlefrontal_thickness	0.379632	0.999839
rh_superiorfrontal_thickness	0.703215	0.999839
rh_superiorparietal_thickness	0.854514	0.999839
rh_superiortemporal_thickness	0.85534	0.999839
rh_supramarginal_thickness	0.912478	0.999839
rh_frontalpole_thickness	0.558192	0.999839
rh_temporalpole_thickness	0.535717	0.999839
rh_transversetemporal_thickness	0.82313	0.999839
rh_insula_thickness	0.539818	0.999839
