# Supplementary material for: Cell-specific mechanisms drive connectivity across the time course of Huntington’s disease
Source: Nat Commun. 2025 Jul 1;16:5519. doi: 10.1038/s41467-025-60556-0 (PMC12218932; doi:10.1038/s41467-025-60556-0)
Supplement: Supplementary file 4 — Source Data [file 41467_2025_60556_MOESM4_ESM.zip › source data/main manuscript/Figure 7/Fig7_source data.xlsx]

## Sheet: Fig7a-b
	mHD					Late preHD					earlypreHD
	Ntrans	value	% to the model			Ntrans	value	% to the model			Ntrans	value	% to the model
	5HT1a	0.0265011	7.2575			5HT1a	0.166215	26.7009			5HT1a	0.0101393	2.80123
	5HT1b	0.00304885	0.834949			5HT1b	0.0491973	7.90311			5HT1b	0.0108095	2.98641
	5HT2a	-0.00167253	-0.458034			5HT2a	0.00061216	0.0983381			5HT2a	0.00715667	1.97721
	5HT4	0.00323694	0.886458			5HT4	0.00201285	0.323347			5HT4	0.0247633	6.84149
	5HT6	-0.00232136	-0.63572			5HT6	0.00756116	1.21463			5HT6	0.00450985	1.24596
	5HTT	0.133071	36.4425			5HTT	0.0113777	1.82773			5HTT	0.0298911	8.25818
	A4B2	0.0215748	5.90841			A4B2	0.0120416	1.93438			A4B2	0.0289344	7.99386
	CB1	0.00433253	1.18649			CB1	0.0074629	1.19885			CB1	0.0336597	9.29935
	D1	0.0159467	4.36712			D1	0.00727909	1.16932			D1	0.00247986	0.685124
	D2	0.0248336	6.80087			D2	0.0146082	2.34668			D2	0.00047364	0.130855
	DAT	0.00680347	1.86318			DAT	0.0568205	9.12771			DAT	0.016729	4.6218
	GABAa	0.00272961	0.747523			GABAa	0.00722507	1.16064			GABAa	0.00239842	0.662624
	H3	0.047872	13.1101			H3	0.0185747	2.98385			H3	0.0165686	4.57748
	M1	-0.0035319	-0.967235			M1	0.00491161	0.789007			M1	-0.00250761	-0.692791
	mGluR5	0.0205496	5.62766			mGluR5	0.0248004	3.98397			mGluR5	0.0243212	6.71935
	MOR	0.00103109	0.282371			MOR	0.0485819	7.80426			MOR	0.032629	9.01459
	NET	0.0180902	4.95413			NET	0.0454782	7.30567			NET	0.0179796	4.96732
	NMDA	0.029168	7.98785			NMDA	0.00655484	1.05298			NMDA	0.0102319	2.82682
	VAChT	0.0138902	3.80392			VAChT	0.131191	21.0746			VAChT	0.0907904	25.0831
	total fit	0.365154	100			total fit	0.622505	100			total fit	0.361958	100

## Sheet: Fig7c-d Early preHD
	SUPRAGRANULAR							GRANULAR							INFRAGRANULAR
Ntrans	value	% to the model					Ntrans	value	% to the model					Ntrans	value	% to the model
AMPA	0.0930577	24.4039					AMPA	0.0476328	7.77605					AMPA	0.0622823	11.4015
NMDA	-0.0057158	-1.49895					NMDA	0.0375091	6.12336					NMDA	-0.0064639	-1.18328
kainate	0.0295008	7.73644					kainate	0.0284295	4.64111					kainate	0.0972114	17.7956
GABAa	0.0888226	23.2933					GABAa	0.102727	16.7702					GABAa	0.145481	26.6319
GABAa/BZ	-0.01465	-3.84189					GABAa/BZ	0.00842415	1.37524					GABAa/BZ	-0.0045997	-0.842027
GABAb	0.00076003	0.199314					GABAb	0.0137913	2.25144					GABAb	0.0130174	2.38298
m1	0.00575315	1.50873					m1	-0.0104041	-1.69847					m1	-0.0071688	-1.31233
m2	0.0231207	6.0633					m2	0.0794917	12.977					m2	0.0646758	11.8396
m3	-0.0244653	-6.41591					m3	-0.0099697	-1.62755					m3	-0.0162686	-2.97815
a4b2	-0.0070364	-1.84526					a4b2	0.0407128	6.64636					a4b2	0.0111526	2.04161
a1	-0.014448	-3.78892					a1	-0.0153341	-2.5033					a1	-0.0033801	-0.618764
a2	-0.0157154	-4.12127					a2	0.0116215	1.8972					a2	0.0179255	3.28146
5-HT1a	0.0237358	6.2246					5-HT1a	0.0256667	4.19008					5-HT1a	0.00827593	1.515
5-HT2	0.171858	45.0688					5-HT2	0.184188	30.0687					5-HT2	0.150277	27.5099
D1	0.026745	7.01375					D1	0.068071	11.1126					D1	0.0138481	2.53505
total fit	0.381323	100					total fit	0.612557	100					total fit	0.546267	100

## Sheet: Fig 7c-d Late preHD
	SUPRAGRANULAR							GRANULAR							infragranular
Ntrans	value	% to the model					Ntrans	value	% to the model					Ntrans	value	% to the model
AMPA	0.0208818	5.01949					AMPA	0.00715948	1.69246					AMPA	0.00399246	1.33525
NMDA	0.182727	43.9233					NMDA	0.124728	29.4851					NMDA	0.158618	53.0485
kainate	-0.0141957	-3.41231					kainate	0.00725262	1.71448					kainate	-0.0033628	-1.12466
GABAa	0.00700993	1.68502					GABAa	0.0307496	7.26903					GABAa	-0.0073	-2.44144
GABAa/BZ	0.0730421	17.5576					GABAa/BZ	0.0550128	13.0047					GABAa/BZ	0.13777	46.0761
GABAb	0.0113778	2.73494					GABAb	0.0227245	5.37195					GABAb	0.019657	6.57413
m1	0.00032449	0.0779996					m1	-0.0056264	-1.33005					m1	-0.0145059	-4.85137
m2	-0.0023335	-0.560913					m2	-0.0087816	-2.07591					m2	-0.0215207	-7.19743
m3	0.0013824	0.332296					m3	0.00231906	0.548212					m3	0.00842317	2.81706
a4b2	-0.0035813	-0.860847					a4b2	-0.0085446	-2.0199					a4b2	-0.0175713	-5.87658
a1	-0.0118418	-2.84648					a1	-0.0092547	-2.18775					a1	0.00722753	2.41719
a2	-0.0008627	-0.20738					a2	0.0729539	17.2459					a2	0.029168	9.755
5-HT1a	0.0766375	18.4218					5-HT1a	0.0252965	5.97993					5-HT1a	-0.0103736	-3.46937
5-HT2	0.0268955	6.46502					5-HT2	0.0594771	14.06					5-HT2	-0.011162	-3.73303
D1	0.0485509	11.6705					D1	0.0475555	11.2418					D1	0.0199454	6.67057
total fit	0.416015	100					total fit	0.423022	100					total fit	0.299006	100

## Sheet: Fig7c-d mHD
	SUPRAGRANULAR							GRANULAR							infragranular
Ntrans	value	% to the model					Ntrans	value	% to the model					Ntrans	value	% to the model
AMPA	0.0475874	-34.2052					AMPA	-0.0058116	-6.89213					AMPA	0.739839	72.7267
NMDA	-0.0097102	6.97958					NMDA	0.081592	96.763					NMDA	0.0235489	2.31488
kainate	-0.0313027	22.5					kainate	-0.0256563	-30.4268					kainate	-0.0345817	-3.39941
GABAa	-0.0248421	17.8562					GABAa	0.0750621	89.019					GABAa	0.103138	10.1386
GABAa/BZ	-0.0074642	5.36516					GABAa/BZ	-0.009971	-11.8249					GABAa/BZ	0.110589	10.8709
GABAb	-0.0162922	11.7106					GABAb	-0.0167413	-19.8542					GABAb	-0.0237789	-2.33748
m1	-0.0226699	16.2948					m1	0.00337591	4.00362					m1	-0.0224133	-2.20324
m2	0.0493709	-35.4872					m2	0.0341444	40.4931					m2	0.0652938	6.41842
m3	-0.0352479	25.3357					m3	-0.0309301	-36.6811					m3	-0.0091172	-0.896226
a4b2	-0.0353114	25.3814					a4b2	-0.0085574	-10.1486					a4b2	-0.0289267	-2.84351
a1	-0.0325414	23.3903					a1	-0.0188435	-22.3472					a1	-0.0162443	-1.59682
a2	-0.0157462	11.3181					a2	-0.0144498	-17.1365					a2	-0.0046485	-0.456954
5-HT1a	-0.0189096	13.5919					5-HT1a	-0.0159771	-18.9478					5-HT1a	-0.012548	-1.23347
5-HT2	0.00880739	-6.33064					5-HT2	0.0410136	48.6396					5-HT2	0.0851788	8.37313
D1	0.00514875	-3.70085					D1	-0.0039285	-4.65893					D1	0.0419576	4.12446
total fit	-0.139123	100					total fit	0.0843215	100					total fit	1.01729	100
