# Supplementary material for: Cell-specific mechanisms drive connectivity across the time course of Huntington’s disease
Source: Nat Commun. 2025 Jul 1;16:5519. doi: 10.1038/s41467-025-60556-0 (PMC12218932; doi:10.1038/s41467-025-60556-0)
Supplement: Supplementary file 4 — Source Data [file 41467_2025_60556_MOESM4_ESM.zip › source data/main manuscript/Figure 6/Fig6_source data.xlsx]

## Sheet: Fig6b-d Spearman's r
	Gradient 1				Gradient 2				Gradient 3
	Neurotransmitter	Spearman’s r	p-value		Neurotransmitter	Spearman’s r	p-value		Neurotransmitter	Spearman’s r	p-value
	5HT2a	-0.638	0		5HTT	-0.613	0		GABAa	-0.476	0.017
	5HT4	-0.585	0		DAT	-0.544	0		A4B2	-0.09	0.791
	GABAa	-0.5	0.011		NMDA	-0.51	0		NMDA	-0.029	0.855
	5HTT	-0.456	0.044		D1	-0.386	0.025		5HT1b	-0.217	0.32
	M1	-0.322	0.023		GABAa	-0.37	0.094		5HTT	0.042	0.853
	D2	-0.327	0.187		5HT1a	-0.069	0.747		NAT	0.027	0.897
	D1	-0.233	0.262		VAChT	-0.08	0.731		D1	0.101	0.623
	5HT1a	-0.262	0.286		5HT2a	-0.033	0.85		5HT6	0.119	0.529
	DAT	-0.199	0.314		D2	-0.025	0.895		DAT	0.124	0.536
	NMDA	-0.139	0.387		5HT4	0.023	0.918		5HT2a	0.133	0.473
	5HT6	-0.077	0.709		5HT6	0.055	0.754		M1	0.145	0.388
	CB1	-0.07	0.837		M1	0.143	0.333		H3	0.166	0.594
	mGluR5	0.031	0.895		NAT	0.154	0.386		mGluR5	0.21	0.36
	MU	0.125	0.729		mGluR5	0.243	0.247		VAChT	0.339	0.087
	H3	0.441	0.097		MU	0.354	0.237		5HT4	0.444	0.02
	VAChT	0.351	0.075		CB1	0.392	0.115		MU	0.464	0.115
	5HT1b	0.236	0.271		H3	0.393	0.122		CB1	0.542	0.01
	NAT	0.621	0		5HT1b	0.426	0.001		5HT1a	0.549	0
	A4B2	0.622	0		A4B2	0.57	0.003		D2	0.636	0

## Sheet: Fig6a-d Pvals
Gradient	Population	Pspin	FDR-corrected Pspin
Gradient 1	Early preHD	0.001	0.003
	Late preHD	0.021	0.0315
	mHD	0.911	0.911
Gradient 2	Early preHD	0.898	0.898
	Late preHD	0.441	0.898
	mHD	0.711	0.898
Gradient 3	Early preHD	0.286	0.858
	Late preHD	0.725	0.868
	mHD	0.868	0.868
