# Supplementary material for: Cell-specific mechanisms drive connectivity across the time course of Huntington’s disease
Source: Nat Commun. 2025 Jul 1;16:5519. doi: 10.1038/s41467-025-60556-0 (PMC12218932; doi:10.1038/s41467-025-60556-0)
Supplement: Supplementary file 4 — Source Data [file 41467_2025_60556_MOESM4_ESM.zip › source data/main manuscript/Figure 4/Fig4_source data.xlsx]

## Sheet: Fig 4a matrix
	L_bankssts	L_caudalanteriorcingulate	L_caudalmiddlefrontal	L_cuneus	L_entorhinal	L_fusiform	L_inferiorparietal	L_inferiortemporal	L_isthmuscingulate	L_lateraloccipital	L_lateralorbitofrontal	L_lingual	L_medialorbitofrontal	L_middletemporal	L_parahippocampal	L_paracentral	L_parsopercularis	L_parsorbitalis	L_parstriangularis	L_pericalcarine	L_postcentral	L_posteriorcingulate	L_precentral	L_precuneus	L_rostralanteriorcingulate	L_rostralmiddlefrontal	L_superiorfrontal	L_superiorparietal	L_superiortemporal	L_supramarginal	L_frontalpole	L_temporalpole	L_transversetemporal	L_insula	R_bankssts	R_caudalanteriorcingulate	R_caudalmiddlefrontal	R_cuneus	R_entorhinal	R_fusiform	R_inferiorparietal	R_inferiortemporal	R_isthmuscingulate	R_lateraloccipital	R_lateralorbitofrontal	R_lingual	R_medialorbitofrontal	R_middletemporal	R_parahippocampal
L_bankssts	0	0.207548	0.427446	0.346189	0.108039	0.417017	0.479132	0.392468	0.223423	0.354702	0.248376	0.37251	0.176725	0.613492	0.159716	0.349246	0.510039	0.299113	0.511592	0.298343	0.463397	0.255619	0.471427	0.338386	0.113046	0.320989	0.490652	0.355438	0.692639	0.474537	0.160786	0.164533	0.320991	0.334223	0.629341	0.181235	0.263172	0.331105	0.081059	0.388804	0.368983	0.350379	0.18532	0.356694	0.193664	0.364465	0.134678	0.45366	0.157651
L_caudalanteriorcingulate	0.207548	0	0.17016	0.352266	0.0830775	0.269853	0.178741	0.222927	0.159131	0.282457	0.239871	0.351849	0.0641862	0.125386	0.12701	0.305804	0.350247	0.0416264	0.252799	0.349533	0.339944	0.400642	0.440689	0.290343	0.184706	0.383404	0.364706	0.403752	0.321113	0.451003	0.00543356	0.0434945	0.319807	0.44724	0.256477	0.427823	0.172221	0.340313	0.0612997	0.255106	0.206828	0.22414	0.16146	0.278144	0.199087	0.347858	0.0459787	0.123608	0.128348
L_caudalmiddlefrontal	0.427446	0.17016	0	0.222417	0.130227	0.351784	0.966466	0.548115	0.393478	0.286179	0.374066	0.310153	0.251617	0.712461	0.252337	0.248667	0.543139	0.537569	0.486912	0.316225	0.314676	0.340635	0.367602	0.557361	0.200054	0.744933	0.768603	0.368868	0.384096	0.5514	0.205126	0.13136	0.286345	0.255794	0.303533	0.147673	0.661716	0.206077	0.0884184	0.305647	0.657708	0.390787	0.31349	0.277945	0.263175	0.284801	0.199712	0.531541	0.20297
L_cuneus	0.346189	0.352266	0.222417	0	0.0974115	0.548688	0.34567	0.284306	0.273746	0.611233	0.203461	1.10192	0.116663	0.21985	0.216517	0.463035	0.304898	0.0658087	0.22549	0.966593	0.565031	0.363646	0.565258	0.476224	0.133557	0.331108	0.340153	0.771027	0.472463	0.441264	0.0531252	0.0861711	0.390369	0.443713	0.38643	0.330205	0.217929	1.28968	0.0735776	0.545151	0.3676	0.314234	0.277441	0.594899	0.18945	1.08995	0.0914981	0.215165	0.242668
L_entorhinal	0.108039	0.0830775	0.130227	0.0974115	0	0.176088	0.155043	0.159486	0.104796	0.111235	0.12082	0.114056	0.0958689	0.14822	0.123809	0.103052	0.113152	0.105903	0.113329	0.100223	0.126247	0.104548	0.13069	0.128528	0.0772762	0.122601	0.145177	0.129685	0.143299	0.13868	0.0481212	0.135242	0.103745	0.132235	0.104041	0.0796802	0.100705	0.0952884	0.0590474	0.141041	0.133328	0.140283	0.0907833	0.107452	0.089123	0.109409	0.0794521	0.130551	0.0879611
L_fusiform	0.417017	0.269853	0.351784	0.548688	0.176088	0	0.522834	0.566676	0.276499	0.679226	0.25032	0.660283	0.193396	0.381975	0.338622	0.394913	0.345255	0.194154	0.297067	0.5035	0.468367	0.303932	0.512237	0.424303	0.137275	0.336229	0.383156	0.717456	0.515721	0.473656	0.104105	0.155767	0.341742	0.400123	0.408285	0.256173	0.325165	0.531797	0.120222	0.835682	0.499928	0.513508	0.274133	0.638259	0.236831	0.632386	0.172579	0.366566	0.323615
L_inferiorparietal	0.479132	0.178741	0.966466	0.34567	0.155043	0.522834	0	0.623027	0.591528	0.427889	0.359101	0.447049	0.349916	0.896509	0.364413	0.31184	0.396529	0.477028	0.371267	0.407233	0.376323	0.441209	0.350621	0.915925	0.277767	0.65839	0.739058	0.509622	0.455624	0.570336	0.264379	0.175014	0.326714	0.281354	0.359702	0.164071	0.660298	0.326734	0.115015	0.463987	0.997106	0.490816	0.504706	0.409498	0.280794	0.41668	0.315409	0.731946	0.314368
L_inferiortemporal	0.392468	0.222927	0.548115	0.284306	0.159486	0.566676	0.623027	0	0.225342	0.387967	0.334231	0.346858	0.160613	0.521026	0.217643	0.282802	0.444784	0.390533	0.406637	0.302575	0.344774	0.314627	0.439189	0.335935	0.101221	0.512241	0.438157	0.580639	0.395825	0.652078	0.103115	0.142931	0.267089	0.33302	0.3137	0.199569	0.406577	0.271982	0.114125	0.456204	0.497094	0.583131	0.194738	0.363192	0.262981	0.33024	0.118461	0.40307	0.19777
L_isthmuscingulate	0.223423	0.159131	0.393478	0.273746	0.104796	0.276499	0.591528	0.225342	0	0.271901	0.220067	0.347947	0.36681	0.441308	0.324807	0.238975	0.129319	0.178891	0.127433	0.326667	0.280761	0.376575	0.196829	0.754494	0.343827	0.308497	0.472224	0.22084	0.306684	0.199526	0.207741	0.125134	0.269544	0.211702	0.207314	0.151732	0.300709	0.259458	0.0867018	0.261772	0.48205	0.214087	0.535711	0.270452	0.175405	0.307207	0.345502	0.415528	0.263986
L_lateraloccipital	0.354702	0.282457	0.286179	0.611233	0.111235	0.679226	0.427889	0.387967	0.271901	0	0.239657	0.656683	0.159666	0.310151	0.194313	0.374045	0.30383	0.164403	0.267889	0.632487	0.449416	0.342844	0.465849	0.383563	0.161628	0.353779	0.349446	0.662536	0.448332	0.407784	0.085107	0.10309	0.361128	0.381375	0.359761	0.279353	0.294145	0.603076	0.0868334	0.626216	0.449822	0.418241	0.264549	1.40924	0.235877	0.626843	0.133974	0.315828	0.204079
L_lateralorbitofrontal	0.248376	0.239871	0.374066	0.203461	0.12082	0.25032	0.359101	0.334231	0.220067	0.239657	0	0.239481	0.230447	0.33823	0.147873	0.190999	0.411916	0.345415	0.415915	0.256275	0.21525	0.316793	0.274627	0.288091	0.219584	0.470263	0.428614	0.258633	0.293251	0.394241	0.109599	0.103996	0.247613	0.329889	0.225989	0.226875	0.259423	0.192042	0.0722545	0.214109	0.277535	0.254853	0.1717	0.233181	0.293647	0.224969	0.122154	0.252748	0.114491
L_lingual	0.37251	0.351849	0.310153	1.10192	0.114056	0.660283	0.447049	0.346858	0.347947	0.656683	0.239481	0	0.158574	0.292121	0.2903	0.456581	0.342824	0.120316	0.264586	1.04764	0.564769	0.383468	0.567905	0.530587	0.165237	0.374883	0.407294	0.780055	0.505599	0.480629	0.0781988	0.103568	0.425957	0.461941	0.403882	0.333306	0.298838	1.04712	0.0881036	0.625064	0.460577	0.363663	0.330784	0.620797	0.225951	1.18857	0.136708	0.289171	0.299325
L_medialorbitofrontal	0.176725	0.0641862	0.251617	0.116663	0.0958689	0.193396	0.349916	0.160613	0.36681	0.159666	0.230447	0.158574	0	0.365711	0.213197	0.167808	0.0746481	0.208241	0.117359	0.146521	0.213652	0.159822	0.137537	0.361672	0.336321	0.111952	0.378534	0.0789901	0.235129	0.0559722	0.250552	0.143115	0.164053	0.131205	0.141167	0.0514216	0.110584	0.111382	0.0774434	0.19021	0.216317	0.135902	0.292307	0.165766	0.128142	0.145751	0.387293	0.290455	0.180164
L_middletemporal	0.613492	0.125386	0.712461	0.21985	0.14822	0.381975	0.896509	0.521026	0.441308	0.310151	0.33823	0.292121	0.365711	0	0.25191	0.257328	0.416403	0.575211	0.482539	0.256686	0.350176	0.312817	0.300953	0.552324	0.258716	0.43014	0.731031	0.249946	0.528725	0.433892	0.327359	0.252817	0.279226	0.251264	0.41038	0.104504	0.39419	0.20486	0.106338	0.337212	0.577021	0.399686	0.342785	0.309999	0.225677	0.272168	0.301879	0.785691	0.201529
L_parahippocampal	0.159716	0.12701	0.252337	0.216517	0.123809	0.338622	0.364413	0.217643	0.324807	0.194313	0.147873	0.2903	0.213197	0.25191	0	0.199023	0.123206	0.112982	0.104736	0.236009	0.221555	0.19407	0.193586	0.40154	0.178266	0.191825	0.274788	0.237416	0.247331	0.178805	0.0989104	0.103799	0.193662	0.186971	0.17472	0.116754	0.226495	0.207842	0.0795746	0.28764	0.331804	0.203684	0.301386	0.186847	0.137804	0.260555	0.213899	0.255113	0.289555
L_paracentral	0.349246	0.305804	0.248667	0.463035	0.103052	0.394913	0.31184	0.282802	0.238975	0.374045	0.190999	0.456581	0.167808	0.257328	0.199023	0	0.287602	0.1145	0.22836	0.370442	0.761332	0.361191	0.73538	0.382171	0.138641	0.278251	0.436063	0.533125	0.511245	0.461796	0.0844646	0.0985371	0.391858	0.450991	0.37843	0.264438	0.217816	0.450358	0.0866021	0.395748	0.31147	0.302919	0.232879	0.372074	0.177246	0.463556	0.144593	0.252209	0.209386
L_parsopercularis	0.510039	0.350247	0.543139	0.304898	0.113152	0.345255	0.396529	0.444784	0.129319	0.30383	0.411916	0.342824	0.0746481	0.416403	0.123206	0.287602	0	0.38707	0.769373	0.340356	0.35374	0.332379	0.551097	0.248254	0.0898145	0.613989	0.565207	0.416181	0.46841	0.68645	0.0760832	0.100706	0.320175	0.473946	0.407773	0.317122	0.340002	0.288101	0.0680543	0.297712	0.304204	0.330122	0.0923786	0.296541	0.28796	0.328626	0.0146491	0.269152	0.111014
L_parsorbitalis	0.299113	0.0416264	0.537569	0.0658087	0.105903	0.194154	0.477028	0.390533	0.178891	0.164403	0.345415	0.120316	0.208241	0.575211	0.112982	0.1145	0.38707	0	0.495197	0.123351	0.149445	0.162508	0.160826	0.157925	0.102528	0.365707	0.44895	0.101396	0.231264	0.287523	0.188554	0.140713	0.139774	0.136339	0.188716	0.0230129	0.241519	0.0616482	0.0656675	0.162208	0.259815	0.239583	0.105778	0.170304	0.19134	0.109809	0.134517	0.351243	0.0725068
L_parstriangularis	0.511592	0.252799	0.486912	0.22549	0.113329	0.297067	0.371267	0.406637	0.127433	0.267889	0.415915	0.264586	0.117359	0.482539	0.104736	0.22836	0.769373	0.495197	0	0.265706	0.276199	0.265774	0.391645	0.190783	0.0945991	0.474528	0.520109	0.287017	0.418663	0.511292	0.12429	0.130475	0.256895	0.361904	0.37646	0.223463	0.246031	0.214374	0.0667511	0.254758	0.232426	0.29004	0.0764224	0.272198	0.27015	0.254854	0.0483247	0.292607	0.0849702
L_pericalcarine	0.298343	0.349533	0.316225	0.966593	0.100223	0.5035	0.407233	0.302575	0.326667	0.632487	0.256275	1.04764	0.146521	0.256686	0.236009	0.370442	0.340356	0.123351	0.265706	0	0.458773	0.389368	0.479909	0.502417	0.185588	0.386441	0.396977	0.62724	0.407468	0.438003	0.0662451	0.0803892	0.418495	0.425098	0.325983	0.336472	0.312605	0.905509	0.0755147	0.474971	0.423587	0.304034	0.322014	0.582658	0.241782	0.959626	0.127983	0.258626	0.243295
L_postcentral	0.463397	0.339944	0.314676	0.565031	0.126247	0.468367	0.376323	0.344774	0.280761	0.449416	0.21525	0.564769	0.213652	0.350176	0.221555	0.761332	0.35374	0.149445	0.276199	0.458773	0	0.354626	1.10809	0.410964	0.154783	0.3204	0.525851	0.640965	0.687293	0.593793	0.11271	0.130071	0.505658	0.590046	0.464416	0.291973	0.244809	0.545976	0.102699	0.46754	0.35048	0.348128	0.264821	0.441699	0.191176	0.567489	0.176412	0.310456	0.229459
L_posteriorcingulate	0.255619	0.400642	0.340635	0.363646	0.104548	0.303932	0.441209	0.314627	0.376575	0.342844	0.316793	0.383468	0.159822	0.312817	0.19407	0.361191	0.332379	0.162508	0.265774	0.389368	0.354626	0	0.392601	0.552707	0.267631	0.52316	0.466185	0.420949	0.365588	0.516613	0.0757136	0.0707472	0.361401	0.421447	0.28976	0.358462	0.315523	0.350068	0.0824327	0.282904	0.427579	0.296686	0.340757	0.336988	0.259241	0.372092	0.142282	0.309566	0.172214
L_precentral	0.471427	0.440689	0.367602	0.565258	0.13069	0.512237	0.350621	0.439189	0.196829	0.465849	0.274627	0.567905	0.137537	0.300953	0.193586	0.73538	0.551097	0.160826	0.391645	0.479909	1.10809	0.392601	0	0.34656	0.105876	0.447037	0.572733	0.784061	0.665834	0.797161	0.0637686	0.105976	0.490241	0.666826	0.477347	0.382755	0.290715	0.543083	0.0981117	0.492507	0.335695	0.407051	0.18873	0.45129	0.233171	0.566174	0.0934995	0.247263	0.207301
L_precuneus	0.338386	0.290343	0.557361	0.476224	0.128528	0.424303	0.915925	0.335935	0.754494	0.383563	0.288091	0.530587	0.361672	0.552324	0.40154	0.382171	0.248254	0.157925	0.190783	0.502417	0.410964	0.552707	0.34656	0	0.38667	0.544155	0.642397	0.474114	0.445489	0.425677	0.227123	0.1379	0.381708	0.349572	0.341151	0.275577	0.477747	0.445954	0.102115	0.397889	0.786906	0.334622	0.663545	0.37857	0.241924	0.496099	0.35263	0.555828	0.356249
L_rostralanteriorcingulate	0.113046	0.184706	0.200054	0.133557	0.0772762	0.137275	0.277767	0.101221	0.343827	0.161628	0.219584	0.165237	0.336321	0.258716	0.178266	0.138641	0.0898145	0.102528	0.0945991	0.185588	0.154783	0.267631	0.105876	0.38667	0	0.231323	0.398714	0.0824235	0.203615	0.103842	0.142695	0.0884006	0.201412	0.173944	0.121881	0.17836	0.147432	0.125718	0.0640206	0.131569	0.231448	0.109831	0.294969	0.162375	0.170978	0.148284	0.294344	0.247828	0.144426
L_rostralmiddlefrontal	0.320989	0.383404	0.744933	0.331108	0.122601	0.336229	0.65839	0.512241	0.308497	0.353779	0.470263	0.374883	0.111952	0.43014	0.191825	0.278251	0.613989	0.365707	0.474528	0.386441	0.3204	0.52316	0.447037	0.544155	0.231323	0	0.680423	0.506382	0.378825	0.770727	0.093853	0.0580152	0.343088	0.433356	0.298566	0.35715	0.555576	0.311316	0.0759802	0.284462	0.56423	0.379686	0.263143	0.337252	0.302115	0.350469	0.0660082	0.341078	0.152079
L_superiorfrontal	0.490652	0.364706	0.768603	0.340153	0.145177	0.383156	0.739058	0.438157	0.472224	0.349446	0.428614	0.407294	0.378534	0.731031	0.274788	0.436063	0.565207	0.44895	0.520109	0.396977	0.525851	0.466185	0.572733	0.642397	0.398714	0.680423	0	0.40367	0.526928	0.566193	0.277229	0.177669	0.396257	0.412618	0.399403	0.300432	0.416732	0.320805	0.108113	0.364142	0.490663	0.364765	0.367928	0.364121	0.274588	0.387092	0.29749	0.5204	0.231081
L_superiorparietal	0.355438	0.403752	0.368868	0.771027	0.129685	0.717456	0.509622	0.580639	0.22084	0.662536	0.258633	0.780055	0.0789901	0.249946	0.237416	0.533125	0.416181	0.101396	0.287017	0.62724	0.640965	0.420949	0.784061	0.474114	0.0824235	0.506382	0.40367	0	0.483665	0.822853	0.0274428	0.0798999	0.391108	0.518861	0.388167	0.37046	0.385034	0.741189	0.0968782	0.67359	0.532113	0.56319	0.236512	0.626986	0.249559	0.771341	0.0548914	0.257537	0.26418
L_superiortemporal	0.692639	0.321113	0.384096	0.472463	0.143299	0.515721	0.455624	0.395825	0.306684	0.448332	0.293251	0.505599	0.235129	0.528725	0.247331	0.511245	0.46841	0.231264	0.418663	0.407468	0.687293	0.365588	0.665834	0.445489	0.203615	0.378825	0.526928	0.483665	0	0.552918	0.143607	0.190277	0.617374	0.559776	0.642561	0.299102	0.301534	0.451736	0.108295	0.483894	0.423846	0.38602	0.284589	0.436679	0.250604	0.492756	0.200271	0.444145	0.243032
L_supramarginal	0.474537	0.451003	0.5514	0.441264	0.13868	0.473656	0.570336	0.652078	0.199526	0.407784	0.394241	0.480629	0.0559722	0.433892	0.178805	0.461796	0.68645	0.287523	0.511292	0.438003	0.593793	0.516613	0.797161	0.425677	0.103842	0.770727	0.566193	0.822853	0.552918	0	0.0488264	0.0806191	0.441884	0.624196	0.449047	0.407078	0.479262	0.419492	0.0953502	0.417096	0.536209	0.528759	0.186794	0.378243	0.32457	0.466403	0.0219594	0.365234	0.172119
L_frontalpole	0.160786	0.00543356	0.205126	0.0531252	0.0481212	0.104105	0.264379	0.103115	0.207741	0.085107	0.109599	0.0781988	0.250552	0.327359	0.0989104	0.0844646	0.0760832	0.188554	0.12429	0.0662451	0.11271	0.0757136	0.0637686	0.227123	0.142695	0.093853	0.277229	0.0274428	0.143607	0.0488264	0	0.105672	0.0776937	0.042983	0.101015	0	0.0740306	0.0463669	0.0369257	0.104194	0.142455	0.0876776	0.152526	0.0934397	0.0626804	0.0720057	0.197007	0.235013	0.0773443
L_temporalpole	0.164533	0.0434945	0.13136	0.0861711	0.135242	0.155767	0.175014	0.142931	0.125134	0.10309	0.103996	0.103568	0.143115	0.252817	0.103799	0.0985371	0.100706	0.140713	0.130475	0.0803892	0.130071	0.0707472	0.105976	0.1379	0.0884006	0.0580152	0.177669	0.0798999	0.190277	0.0806191	0.105672	0	0.0893751	0.105073	0.136132	0.0363913	0.0736978	0.0847975	0.0519422	0.140119	0.131975	0.131185	0.104653	0.105051	0.059295	0.0999002	0.12763	0.205808	0.0901726
L_transversetemporal	0.320991	0.319807	0.286345	0.390369	0.103745	0.341742	0.326714	0.267089	0.269544	0.361128	0.247613	0.425957	0.164053	0.279226	0.193662	0.391858	0.320175	0.139774	0.256895	0.418495	0.505658	0.361401	0.490241	0.381708	0.201412	0.343088	0.396257	0.391108	0.617374	0.441884	0.0776937	0.0893751	0	0.49287	0.348384	0.303807	0.273966	0.377356	0.0785476	0.319686	0.338865	0.26481	0.259791	0.342734	0.232635	0.410217	0.145806	0.274039	0.187033
L_insula	0.334223	0.44724	0.255794	0.443713	0.132235	0.400123	0.281354	0.33302	0.211702	0.381375	0.329889	0.461941	0.131205	0.251264	0.186971	0.450991	0.473946	0.136339	0.361904	0.425098	0.590046	0.421447	0.666826	0.349572	0.173944	0.433356	0.412618	0.518861	0.559776	0.624196	0.042983	0.105073	0.49287	0	0.369466	0.414297	0.242522	0.427614	0.0932072	0.370757	0.30266	0.317305	0.207345	0.364167	0.267498	0.453579	0.0904235	0.222733	0.183436
R_bankssts	0.629341	0.256477	0.303533	0.38643	0.104041	0.408285	0.359702	0.3137	0.207314	0.359761	0.225989	0.403882	0.141167	0.41038	0.17472	0.37843	0.407773	0.188716	0.37646	0.325983	0.464416	0.28976	0.477347	0.341151	0.121881	0.298566	0.399403	0.388167	0.642561	0.449047	0.101015	0.136132	0.348384	0.369466	0	0.249592	0.314963	0.379651	0.0908245	0.429903	0.445931	0.405473	0.203551	0.375561	0.232174	0.406115	0.134235	0.510825	0.179734
R_caudalanteriorcingulate	0.181235	0.427823	0.147673	0.330205	0.0796802	0.256173	0.164071	0.199569	0.151732	0.279353	0.226875	0.333306	0.0514216	0.104504	0.116754	0.264438	0.317122	0.0230129	0.223463	0.336472	0.291973	0.358462	0.382755	0.275577	0.17836	0.35715	0.300432	0.37046	0.299102	0.407078	0	0.0363913	0.303807	0.414297	0.249592	0	0.201745	0.318865	0.0599656	0.248494	0.229556	0.227827	0.160608	0.27129	0.219611	0.327603	0.0464637	0.138148	0.124011
R_caudalmiddlefrontal	0.263172	0.172221	0.661716	0.217929	0.100705	0.325165	0.660298	0.406577	0.300709	0.294145	0.259423	0.298838	0.110584	0.39419	0.226495	0.217816	0.340002	0.241519	0.246031	0.312605	0.244809	0.315523	0.290715	0.477747	0.147432	0.555576	0.416732	0.385034	0.301534	0.479262	0.0740306	0.0736978	0.273966	0.242522	0.314963	0.201745	0	0.208664	0.0968369	0.308364	0.989912	0.463963	0.332186	0.260647	0.344263	0.278682	0.165607	0.626205	0.22245
R_cuneus	0.331105	0.340313	0.206077	1.28968	0.0952884	0.531797	0.326734	0.271982	0.259458	0.603076	0.192042	1.04712	0.111382	0.20486	0.207842	0.450358	0.288101	0.0616482	0.214374	0.905509	0.545976	0.350068	0.543083	0.445954	0.125718	0.311316	0.320805	0.741189	0.451736	0.419492	0.0463669	0.0847975	0.377356	0.427614	0.379651	0.318865	0.208664	0	0.072788	0.542336	0.360763	0.308971	0.27284	0.605691	0.184249	1.08378	0.0903299	0.211785	0.23786
R_entorhinal	0.081059	0.0612997	0.0884184	0.0735776	0.0590474	0.120222	0.115015	0.114125	0.0867018	0.0868334	0.0722545	0.0881036	0.0774434	0.106338	0.0795746	0.0866021	0.0680543	0.0656675	0.0667511	0.0755147	0.102699	0.0824327	0.0981117	0.102115	0.0640206	0.0759802	0.108113	0.0968782	0.108295	0.0953502	0.0369257	0.0519422	0.0785476	0.0932072	0.0908245	0.0599656	0.0968369	0.072788	0	0.146921	0.125489	0.131776	0.0884829	0.0855067	0.0935056	0.0856449	0.0828974	0.130094	0.107948
R_fusiform	0.388804	0.255106	0.305647	0.545151	0.141041	0.835682	0.463987	0.456204	0.261772	0.626216	0.214109	0.625064	0.19021	0.337212	0.28764	0.395748	0.297712	0.162208	0.254758	0.474971	0.46754	0.282904	0.492507	0.397889	0.131569	0.284462	0.364142	0.67359	0.483894	0.417096	0.104194	0.140119	0.319686	0.370757	0.429903	0.248494	0.308364	0.542336	0.146921	0	0.496387	0.563813	0.269385	0.666302	0.228092	0.652884	0.177373	0.376619	0.361658
R_inferiorparietal	0.368983	0.206828	0.657708	0.3676	0.133328	0.499928	0.997106	0.497094	0.48205	0.449822	0.277535	0.460577	0.216317	0.577021	0.331804	0.31147	0.304204	0.259815	0.232426	0.423587	0.35048	0.427579	0.335695	0.786906	0.231448	0.56423	0.490663	0.532113	0.423846	0.536209	0.142455	0.131975	0.338865	0.30266	0.445931	0.229556	0.989912	0.360763	0.125489	0.496387	0	0.605127	0.515426	0.429498	0.355881	0.440369	0.276646	0.902609	0.332932
R_inferiortemporal	0.350379	0.22414	0.390787	0.314234	0.140283	0.513508	0.490816	0.583131	0.214087	0.418241	0.254853	0.363663	0.135902	0.399686	0.203684	0.302919	0.330122	0.239583	0.29004	0.304034	0.348128	0.296686	0.407051	0.334622	0.109831	0.379686	0.364765	0.56319	0.38602	0.528759	0.0876776	0.131185	0.26481	0.317305	0.405473	0.227827	0.463963	0.308971	0.131776	0.563813	0.605127	0	0.22473	0.420468	0.293736	0.364224	0.142846	0.548497	0.222633
R_isthmuscingulate	0.18532	0.16146	0.31349	0.277441	0.0907833	0.274133	0.504706	0.194738	0.535711	0.264549	0.1717	0.330784	0.292307	0.342785	0.301386	0.232879	0.0923786	0.105778	0.0764224	0.322014	0.264821	0.340757	0.18873	0.663545	0.294969	0.263143	0.367928	0.236512	0.284589	0.186794	0.152526	0.104653	0.259791	0.207345	0.203551	0.160608	0.332186	0.27284	0.0884829	0.269385	0.515426	0.22473	0	0.258058	0.181414	0.334406	0.322025	0.405543	0.294056
R_lateraloccipital	0.356694	0.278144	0.277945	0.594899	0.107452	0.638259	0.409498	0.363192	0.270452	1.40924	0.233181	0.620797	0.165766	0.309999	0.186847	0.372074	0.296541	0.170304	0.272198	0.582658	0.441699	0.336988	0.45129	0.37857	0.162375	0.337252	0.364121	0.626986	0.436679	0.378243	0.0934397	0.105051	0.342734	0.364167	0.375561	0.27129	0.260647	0.605691	0.0855067	0.666302	0.429498	0.420468	0.258058	0	0.218747	0.634657	0.134144	0.314949	0.200683
R_lateralorbitofrontal	0.193664	0.199087	0.263175	0.18945	0.089123	0.236831	0.280794	0.262981	0.175405	0.235877	0.293647	0.225951	0.128142	0.225677	0.137804	0.177246	0.28796	0.19134	0.27015	0.241782	0.191176	0.259241	0.233171	0.241924	0.170978	0.302115	0.274588	0.249559	0.250604	0.32457	0.0626804	0.059295	0.232635	0.267498	0.232174	0.219611	0.344263	0.184249	0.0935056	0.228092	0.355881	0.293736	0.181414	0.218747	0	0.215534	0.234003	0.312284	0.134439
R_lingual	0.364465	0.347858	0.284801	1.08995	0.109409	0.632386	0.41668	0.33024	0.307207	0.626843	0.224969	1.18857	0.145751	0.272168	0.260555	0.463556	0.328626	0.109809	0.254854	0.959626	0.567489	0.372092	0.566174	0.496099	0.148284	0.350469	0.387092	0.771341	0.492756	0.466403	0.0720057	0.0999002	0.410217	0.453579	0.406115	0.327603	0.278682	1.08378	0.0856449	0.652884	0.440369	0.364224	0.334406	0.634657	0.215534	0	0.123711	0.276163	0.305779
R_medialorbitofrontal	0.134678	0.0459787	0.199712	0.0914981	0.0794521	0.172579	0.315409	0.118461	0.345502	0.133974	0.122154	0.136708	0.387293	0.301879	0.213899	0.144593	0.0146491	0.134517	0.0483247	0.127983	0.176412	0.142282	0.0934995	0.35263	0.294344	0.0660082	0.29749	0.0548914	0.200271	0.0219594	0.197007	0.12763	0.145806	0.0904235	0.134235	0.0464637	0.165607	0.0903299	0.0828974	0.177373	0.276646	0.142846	0.322025	0.134144	0.234003	0.123711	0	0.3362	0.192694
R_middletemporal	0.45366	0.123608	0.531541	0.215165	0.130551	0.366566	0.731946	0.40307	0.415528	0.315828	0.252748	0.289171	0.290455	0.785691	0.255113	0.252209	0.269152	0.351243	0.292607	0.258626	0.310456	0.309566	0.247263	0.555828	0.247828	0.341078	0.5204	0.257537	0.444145	0.365234	0.235013	0.205808	0.274039	0.222733	0.510825	0.138148	0.626205	0.211785	0.130094	0.376619	0.902609	0.548497	0.405543	0.314949	0.312284	0.276163	0.3362	0	0.243477
R_parahippocampal	0.157651	0.128348	0.20297	0.242668	0.0879611	0.323615	0.314368	0.19777	0.263986	0.204079	0.114491	0.299325	0.180164	0.201529	0.289555	0.209386	0.111014	0.0725068	0.0849702	0.243295	0.229459	0.172214	0.207301	0.356249	0.144426	0.152079	0.231081	0.26418	0.243032	0.172119	0.0773443	0.0901726	0.187033	0.183436	0.179734	0.124011	0.22245	0.23786	0.107948	0.361658	0.332932	0.222633	0.294056	0.200683	0.134439	0.305779	0.192694	0.243477	0
R_paracentral	0.33356	0.314995	0.215767	0.466106	0.0953537	0.384544	0.272781	0.263632	0.209501	0.364126	0.182524	0.453756	0.147858	0.2255	0.184862	0.741698	0.290978	0.0970341	0.228091	0.365285	0.719417	0.331676	0.714697	0.345661	0.121944	0.266779	0.404431	0.526564	0.490201	0.456397	0.0699926	0.0856903	0.379471	0.454738	0.370856	0.278741	0.19151	0.456212	0.0835063	0.394029	0.27849	0.291961	0.21143	0.368511	0.16955	0.465242	0.121998	0.221832	0.200396
R_parsopercularis	0.277064	0.372738	0.267348	0.309539	0.0802596	0.305224	0.209706	0.31981	0.0407049	0.309784	0.291448	0.326136	0	0.13696	0.0792636	0.255823	0.551993	0.117859	0.397641	0.329563	0.271578	0.332612	0.458712	0.175014	0.0439976	0.463835	0.269339	0.453861	0.342694	0.627613	0	0.0242791	0.304489	0.441917	0.405344	0.39295	0.465529	0.297513	0.0691836	0.291594	0.400317	0.38328	0.0726943	0.286868	0.360432	0.320583	0	0.266337	0.103852
R_parsorbitalis	0.22513	0.0101695	0.409414	0.0458831	0.0814885	0.159218	0.403476	0.288067	0.146747	0.165479	0.23695	0.106663	0.118247	0.434209	0.0965198	0.0862931	0.24996	0.46991	0.309972	0.122698	0.111676	0.136358	0.101727	0.146736	0.0732594	0.250759	0.275799	0.0838077	0.184256	0.245764	0.125627	0.100297	0.144115	0.0982713	0.217357	0.0338922	0.502271	0.041824	0.0830619	0.149463	0.490965	0.316896	0.143725	0.148155	0.344993	0.0954155	0.151754	0.566698	0.0864424
R_parstriangularis	0.34842	0.322803	0.281499	0.267205	0.0950822	0.30904	0.248465	0.32238	0.0862637	0.316908	0.344715	0.299382	0.0190649	0.258488	0.0999108	0.234153	0.553224	0.221879	0.530936	0.309023	0.241231	0.322296	0.372045	0.199192	0.093985	0.406767	0.32647	0.360006	0.36497	0.542414	0.0228032	0.0724697	0.292832	0.395612	0.467201	0.34411	0.419339	0.257642	0.079946	0.292894	0.391682	0.387504	0.10122	0.298986	0.412551	0.290288	0.03414	0.379532	0.111036
R_pericalcarine	0.280097	0.344942	0.304102	0.91375	0.0976165	0.488545	0.394949	0.29317	0.321476	0.627676	0.250493	0.986339	0.141942	0.244248	0.23109	0.359622	0.326543	0.119841	0.255333	1.24397	0.437921	0.389213	0.458281	0.490015	0.18223	0.378704	0.383702	0.615654	0.387795	0.421678	0.061988	0.0770795	0.409761	0.414729	0.317735	0.332262	0.307805	0.938405	0.07429	0.47794	0.422698	0.30288	0.322733	0.62587	0.2381	0.997001	0.125012	0.255199	0.238475
R_postcentral	0.441386	0.322232	0.303313	0.562753	0.12148	0.460667	0.361345	0.325295	0.274548	0.443334	0.203605	0.556535	0.216392	0.327507	0.220161	0.733938	0.334199	0.148372	0.267394	0.44778	1.28915	0.336927	0.961595	0.397166	0.149392	0.292945	0.505183	0.600106	0.64241	0.525907	0.114432	0.125051	0.471194	0.543346	0.480292	0.282659	0.246847	0.550532	0.104969	0.486652	0.352932	0.365258	0.2592	0.455793	0.191871	0.57036	0.179338	0.320481	0.233422
R_posteriorcingulate	0.192834	0.372572	0.234836	0.346607	0.0877177	0.274711	0.337552	0.251405	0.304291	0.328291	0.251551	0.358685	0.0940372	0.211624	0.16739	0.311339	0.265333	0.0689	0.182449	0.36272	0.322112	0.54274	0.3625	0.478321	0.225005	0.445853	0.336077	0.404915	0.327043	0.472585	0.0274327	0.0456381	0.347124	0.40793	0.264947	0.391454	0.339266	0.338591	0.0774836	0.261299	0.44366	0.291065	0.333572	0.312061	0.25937	0.34988	0.11348	0.295008	0.159174
R_precentral	0.415796	0.420867	0.28007	0.58433	0.117269	0.503599	0.298769	0.368282	0.187716	0.483572	0.233277	0.571388	0.128889	0.243903	0.184322	0.711119	0.448359	0.112704	0.321197	0.475826	0.975648	0.37392	1.15586	0.328868	0.101917	0.359618	0.49821	0.740549	0.610047	0.671592	0.0550129	0.0943977	0.464654	0.607329	0.49731	0.385507	0.293954	0.568759	0.0995767	0.525831	0.342264	0.425631	0.18815	0.491388	0.235465	0.585067	0.0962273	0.258312	0.211841
R_precuneus	0.300232	0.305494	0.439939	0.514935	0.119019	0.455733	0.7632	0.314155	0.623261	0.413004	0.240715	0.56913	0.274374	0.423697	0.387098	0.392068	0.216719	0.0709702	0.137493	0.5305	0.41943	0.526789	0.369296	1.18156	0.326805	0.477997	0.493535	0.538583	0.441244	0.43188	0.152368	0.119216	0.3903	0.371138	0.368345	0.308196	0.578792	0.505724	0.107044	0.444641	0.942393	0.386325	0.683814	0.397461	0.271183	0.554146	0.322463	0.580571	0.385831
R_rostralanteriorcingulate	0.0716965	0.164902	0.118109	0.113407	0.0593608	0.103172	0.195603	0.0568163	0.274911	0.141319	0.164695	0.137679	0.218913	0.166453	0.141673	0.112396	0.0460338	0.025149	0.0370704	0.161024	0.114473	0.235628	0.0761406	0.320086	0.368729	0.172221	0.267262	0.0689388	0.162448	0.0803674	0.0933911	0.0657469	0.177324	0.154405	0.102734	0.191697	0.158601	0.108646	0.0601688	0.104034	0.227897	0.100694	0.264521	0.135885	0.17942	0.12575	0.301108	0.230539	0.123801
R_rostralmiddlefrontal	0.189307	0.31223	0.447508	0.292446	0.0831711	0.275033	0.464151	0.348312	0.228794	0.347792	0.29926	0.328564	0.00241668	0.223272	0.147584	0.2196	0.354334	0.130131	0.215257	0.353837	0.229442	0.439072	0.315628	0.431576	0.165811	0.792743	0.34615	0.441351	0.279926	0.588633	0	0.0109711	0.306681	0.341894	0.283218	0.35716	0.820289	0.282229	0.0863357	0.260847	0.796518	0.433018	0.275048	0.313307	0.401426	0.311018	0.0657361	0.453642	0.154224
R_superiorfrontal	0.363926	0.367807	0.532597	0.354061	0.125197	0.37826	0.591298	0.34816	0.411154	0.376517	0.337053	0.420546	0.243509	0.503052	0.258587	0.397865	0.422195	0.232412	0.326852	0.418724	0.45999	0.475139	0.50496	0.618026	0.346423	0.579044	0.783632	0.42419	0.481163	0.552571	0.166061	0.137662	0.413956	0.42959	0.447579	0.403927	0.701699	0.336132	0.119141	0.371157	0.769384	0.44499	0.412461	0.356788	0.383355	0.397125	0.291432	0.692878	0.249407
R_superiorparietal	0.338731	0.382051	0.304143	0.765825	0.121948	0.703208	0.443183	0.511572	0.205776	0.695931	0.228075	0.763815	0.07652	0.222057	0.219793	0.517912	0.369483	0.0769056	0.259624	0.612133	0.60033	0.389475	0.719248	0.430956	0.0786066	0.419379	0.359119	1.42725	0.46894	0.69832	0.0266738	0.0814895	0.37609	0.489119	0.398162	0.362988	0.375347	0.764252	0.0976325	0.723894	0.545054	0.589196	0.233766	0.704669	0.241883	0.794267	0.0572924	0.267242	0.26501
R_superiortemporal	0.580337	0.300096	0.322876	0.442345	0.126615	0.463342	0.395457	0.330442	0.289937	0.405447	0.243029	0.464139	0.225519	0.417618	0.235241	0.494077	0.377701	0.178479	0.335107	0.373089	0.626309	0.344192	0.589512	0.419287	0.195028	0.305386	0.475862	0.44197	0.908584	0.468858	0.130641	0.161986	0.530865	0.475584	0.72215	0.286007	0.306552	0.433362	0.117977	0.493118	0.435055	0.413015	0.281311	0.420798	0.260828	0.470366	0.217583	0.504392	0.251618
R_supramarginal	0.344419	0.482627	0.289485	0.500553	0.117631	0.465266	0.326388	0.466747	0.139926	0.448872	0.290278	0.512345	0.00721837	0.21478	0.150784	0.494241	0.505084	0.0999013	0.343509	0.454366	0.600037	0.472505	0.789728	0.337452	0.0762435	0.537283	0.380977	0.836011	0.50688	1.02754	0	0.0539456	0.442922	0.642007	0.474608	0.470501	0.43665	0.48671	0.0963132	0.466855	0.504004	0.551805	0.164661	0.436469	0.319968	0.516516	0.00014294	0.31113	0.175565
R_frontalpole	0.142125	0	0.195333	0.0465474	0.0509202	0.11087	0.273869	0.102797	0.207461	0.103691	0.0792571	0.078334	0.208549	0.303409	0.103807	0.0796741	0.0395666	0.152665	0.0766544	0.0717948	0.109845	0.078908	0.0481301	0.232464	0.130513	0.0641088	0.207202	0.0343475	0.13651	0.0462869	0.232261	0.103047	0.0855474	0.0340456	0.123007	0	0.191048	0.0416301	0.0543127	0.114042	0.267161	0.130496	0.193054	0.0995945	0.126166	0.0726021	0.250083	0.346376	0.0937014
R_temporalpole	0.130273	0.0259049	0.0915366	0.0610671	0.0558748	0.121502	0.135228	0.0921499	0.109849	0.0714922	0.04987	0.0782264	0.131929	0.188986	0.0953049	0.0851667	0.0505342	0.087116	0.0730981	0.0565437	0.10849	0.050566	0.0777236	0.118168	0.0827583	0.0151504	0.139631	0.0525722	0.144477	0.0489969	0.0915835	0.109126	0.068997	0.0673352	0.129549	0.0267305	0.077627	0.0610138	0.104623	0.134851	0.127907	0.137281	0.103492	0.0732404	0.0840093	0.0759925	0.144154	0.218311	0.0928492
R_transversetemporal	0.274623	0.293281	0.258171	0.356687	0.0940013	0.300215	0.294611	0.231686	0.251687	0.322298	0.221531	0.384034	0.15302	0.24172	0.177204	0.361625	0.283449	0.127987	0.232192	0.385522	0.445472	0.333347	0.430164	0.348775	0.186339	0.301512	0.365626	0.350998	0.48397	0.382213	0.075826	0.0792814	0.511949	0.408303	0.329645	0.282514	0.252419	0.349013	0.077176	0.301135	0.31614	0.25262	0.242133	0.32216	0.219112	0.379763	0.140375	0.263188	0.177248
R_insula	0.303615	0.444089	0.21084	0.443221	0.11382	0.381839	0.246974	0.294405	0.192804	0.379215	0.273119	0.45177	0.109215	0.196056	0.171344	0.442224	0.400373	0.0830635	0.300106	0.418028	0.543852	0.410407	0.615503	0.329575	0.168637	0.37324	0.372883	0.511853	0.497967	0.578873	0.0360099	0.0789605	0.441243	0.610207	0.389909	0.425129	0.25768	0.430607	0.103484	0.387122	0.316886	0.344859	0.202834	0.373147	0.325532	0.454773	0.101807	0.241527	0.191837
[truncated: 19 more columns]

## Sheet: Fig 4b matrix
	L_bankssts	L_caudalanteriorcingulate	L_caudalmiddlefrontal	L_cuneus	L_entorhinal	L_fusiform	L_inferiorparietal	L_inferiortemporal	L_isthmuscingulate	L_lateraloccipital	L_lateralorbitofrontal	L_lingual	L_medialorbitofrontal	L_middletemporal	L_parahippocampal	L_paracentral	L_parsopercularis	L_parsorbitalis	L_parstriangularis	L_pericalcarine	L_postcentral	L_posteriorcingulate	L_precentral	L_precuneus	L_rostralanteriorcingulate	L_rostralmiddlefrontal	L_superiorfrontal	L_superiorparietal	L_superiortemporal	L_supramarginal	L_frontalpole	L_temporalpole	L_transversetemporal	L_insula	R_bankssts	R_caudalanteriorcingulate	R_caudalmiddlefrontal	R_cuneus	R_entorhinal	R_fusiform	R_inferiorparietal	R_inferiortemporal	R_isthmuscingulate	R_lateraloccipital	R_lateralorbitofrontal	R_lingual	R_medialorbitofrontal	R_middletemporal	R_parahippocampal
Laccumb	0.0168611	0.0262856	0.020964	0.0177926	0.0115433	0.0226347	0.0278466	0.0191167	0.0407534	0.0300249	0.0281196	0.0206827	0.0455232	0.0223713	0.0236502	0.0217856	0.0137135	0.00425348	0.0105651	0.024271	0.0250224	0.0351027	0.0235043	0.0444092	0.0495082	0.03166	0.0396322	0.016998	0.0336883	0.0148663	0.0153819	0.00938162	0.0300982	0.030301	0.0190704	0.0306125	0.0210615	0.0167747	0.0116229	0.0213154	0.0276525	0.0210218	0.0391337	0.0287962	0.0294655	0.0186082	0.0377194	0.0258177	0.0202599
Lamyg	0.103434	0.0400516	0.0598241	0.0594442	0.0548337	0.103163	0.0722935	0.0882051	0.050016	0.0614186	0.0537928	0.065781	0.0741376	0.100034	0.0580362	0.09584	0.0656011	0.0592381	0.0704327	0.0372127	0.115192	0.0372042	0.112091	0.0552009	0.0296576	0.0317517	0.0861581	0.0752318	0.127864	0.0679597	0.0402992	0.0638992	0.0597798	0.0843877	0.0947297	0.0306577	0.0310813	0.0580002	0.0340899	0.0971219	0.0534603	0.0817295	0.0447432	0.0619444	0.0382955	0.0662642	0.0598678	0.0811649	0.0539028
Lcaud	0.115149	0.140158	0.214973	0.0949609	0.0419336	0.102255	0.189429	0.144371	0.135689	0.146393	0.16602	0.117475	0.0823434	0.157211	0.0702357	0.0880411	0.189984	0.122401	0.162439	0.151941	0.102015	0.174242	0.138053	0.177911	0.130895	0.256865	0.245058	0.120502	0.13345	0.176077	0.0484694	0.0281201	0.137817	0.140756	0.106303	0.135629	0.181711	0.0894774	0.0333535	0.0879731	0.173421	0.125342	0.117914	0.141966	0.135144	0.106731	0.0663916	0.142566	0.0551028
Lhippo	0.158356	0.088392	0.18435	0.140649	0.0986932	0.199687	0.249095	0.166824	0.231268	0.153784	0.124836	0.169097	0.191843	0.224465	0.194513	0.179749	0.097762	0.115667	0.0959413	0.135207	0.222226	0.144426	0.180337	0.246895	0.150438	0.125289	0.235048	0.150082	0.222814	0.129452	0.0921819	0.103932	0.150241	0.156319	0.147357	0.0802243	0.136332	0.13568	0.0740226	0.188434	0.206042	0.158372	0.203517	0.152123	0.105105	0.160494	0.180215	0.2085	0.159553
Lpal	0.033192	0.050778	0.0417182	0.0388865	0.0145902	0.0343538	0.0403302	0.0357577	0.031051	0.0413997	0.0424901	0.0422911	0.0184455	0.0364753	0.0220389	0.0322496	0.0541646	0.026008	0.0449915	0.0504243	0.0416694	0.051133	0.0545415	0.044337	0.0296269	0.0600022	0.0567301	0.0436633	0.0443344	0.0579762	0.0104802	0.0123494	0.0455776	0.05661	0.0330405	0.0466953	0.0369042	0.0372856	0.008307	0.02903	0.038411	0.031033	0.0304996	0.0390241	0.0322406	0.039438	0.0129616	0.0297829	0.0163513
Lput	0.113675	0.173284	0.142043	0.111818	0.0449589	0.123458	0.125071	0.134906	0.0901848	0.147244	0.146717	0.128226	0.0565542	0.110321	0.0649558	0.126062	0.194882	0.0835104	0.154719	0.146587	0.147575	0.170485	0.213413	0.134498	0.0950516	0.215754	0.194488	0.156118	0.164182	0.208658	0.0201657	0.0305475	0.158385	0.203801	0.118112	0.165481	0.131149	0.105609	0.0279684	0.104634	0.12913	0.119154	0.0841216	0.138297	0.114478	0.118764	0.0395301	0.0975832	0.0531078
Lthal	0.115317	0.184419	0.194954	0.160228	0.0522443	0.144616	0.211828	0.163455	0.173982	0.191704	0.157783	0.183463	0.082752	0.160067	0.101344	0.169658	0.174283	0.0982732	0.145127	0.215317	0.175783	0.234627	0.195385	0.240092	0.133845	0.252433	0.240488	0.192851	0.16329	0.233026	0.0470195	0.0362735	0.197094	0.206176	0.117652	0.175068	0.177794	0.156266	0.0440884	0.126947	0.204384	0.147196	0.159707	0.183879	0.134725	0.171977	0.0703652	0.152295	0.0839099
Raccumb	0.0141978	0.0316671	0.0184654	0.0220263	0.0123372	0.0213733	0.0269038	0.0169758	0.0410122	0.0328968	0.028128	0.0248271	0.0381491	0.0175557	0.0250772	0.0235977	0.0118982	-0.0007086	0.00748668	0.0300764	0.0251251	0.0378027	0.02428	0.0463689	0.0534407	0.0313288	0.0408805	0.0198027	0.0310275	0.0155805	0.013187	0.00808716	0.0335136	0.0291759	0.0174924	0.0327993	0.0213046	0.0204337	0.0105556	0.0220087	0.0275915	0.0211669	0.0393884	0.0315185	0.0327291	0.0220977	0.0477698	0.0239867	0.0218911
Ramyg	0.0937	0.0281196	0.0470861	0.0575001	0.036292	0.0920356	0.0613829	0.0727487	0.043079	0.0535296	0.0340741	0.0587733	0.069908	0.0843031	0.0518545	0.0920936	0.0484237	0.0441112	0.0534121	0.0292632	0.112922	0.0265171	0.104245	0.0472122	0.0267628	0.0115698	0.0775259	0.0655792	0.111611	0.0541112	0.0417013	0.0535073	0.051464	0.06512	0.100384	0.0228899	0.0316784	0.0552736	0.0467474	0.100619	0.0537607	0.0865534	0.039949	0.056814	0.0462939	0.0624818	0.0681727	0.0894681	0.0592506
Rcaud	0.0911054	0.127978	0.184273	0.0812114	0.0405518	0.0900294	0.168792	0.125285	0.12326	0.140303	0.146643	0.104222	0.0668331	0.128809	0.0641505	0.074954	0.157053	0.0929544	0.12689	0.139208	0.0845905	0.162987	0.119199	0.165052	0.124742	0.230903	0.204662	0.110086	0.114255	0.160935	0.0354657	0.0236619	0.126526	0.123558	0.10027	0.134609	0.199868	0.0769551	0.0312503	0.0788162	0.188994	0.127001	0.113827	0.131725	0.144539	0.0929038	0.0681418	0.152477	0.0524156
Rhippo	0.148808	0.0872861	0.166203	0.14674	0.0796948	0.195946	0.235676	0.151823	0.218073	0.153349	0.101082	0.171141	0.184594	0.200241	0.173016	0.186381	0.0772317	0.0902863	0.0728324	0.137676	0.226703	0.138209	0.181204	0.243226	0.142641	0.103704	0.217952	0.155155	0.214278	0.122226	0.0879861	0.0921515	0.150845	0.145467	0.156759	0.0791459	0.15375	0.143785	0.0917762	0.206217	0.225644	0.174305	0.220713	0.153368	0.113592	0.17034	0.188358	0.227267	0.191262
Rpal	0.0317015	0.0583208	0.0368349	0.0523124	0.0120573	0.04117	0.0389227	0.0375864	0.0339083	0.0540602	0.0385238	0.0540465	0.0156343	0.0279426	0.0227345	0.0422778	0.0514477	0.0161321	0.0387643	0.0628439	0.0490814	0.0628955	0.0621101	0.0511203	0.0303855	0.0612644	0.0550078	0.0576191	0.0475676	0.0640505	0.00814088	0.00613504	0.0542208	0.0633354	0.0404436	0.0599877	0.0438884	0.0504841	0.0156431	0.0429567	0.0484941	0.0437907	0.0340201	0.0527916	0.0451768	0.0539583	0.0149435	0.0355733	0.0251104
Rput	0.0997722	0.173943	0.121099	0.118005	0.0373651	0.12048	0.112683	0.121673	0.0844394	0.156121	0.126628	0.130159	0.0500336	0.08676	0.057955	0.12569	0.172068	0.0591134	0.131801	0.15139	0.136971	0.172442	0.200613	0.131984	0.0975761	0.196023	0.178203	0.157361	0.152112	0.200339	0.0202625	0.0149496	0.158013	0.187335	0.129505	0.177165	0.145175	0.113371	0.0369913	0.117821	0.143243	0.13679	0.0846889	0.150554	0.147539	0.124006	0.0471259	0.112041	0.0605359
Rthal	0.0933986	0.179312	0.162371	0.156392	0.0494273	0.139329	0.188575	0.143186	0.160415	0.191953	0.136867	0.176651	0.0678439	0.127768	0.0960472	0.14815	0.144765	0.0642801	0.110867	0.210263	0.160275	0.226193	0.176627	0.226948	0.129706	0.224968	0.200922	0.184672	0.150635	0.214413	0.0352526	0.0285699	0.189443	0.194277	0.118574	0.178462	0.197832	0.155016	0.0469531	0.129409	0.226065	0.155365	0.16438	0.183217	0.147143	0.169013	0.073266	0.165943	0.0905527
[truncated: 19 more columns]

## Sheet: Fig 4c matrix
	L_bankssts	L_caudalanteriorcingulate	L_caudalmiddlefrontal	L_cuneus	L_entorhinal	L_fusiform	L_inferiorparietal	L_inferiortemporal	L_isthmuscingulate	L_lateraloccipital	L_lateralorbitofrontal	L_lingual	L_medialorbitofrontal	L_middletemporal	L_parahippocampal	L_paracentral	L_parsopercularis	L_parsorbitalis	L_parstriangularis	L_pericalcarine	L_postcentral	L_posteriorcingulate	L_precentral	L_precuneus	L_rostralanteriorcingulate	L_rostralmiddlefrontal	L_superiorfrontal	L_superiorparietal	L_superiortemporal	L_supramarginal	L_frontalpole	L_temporalpole	L_transversetemporal	L_insula	R_bankssts	R_caudalanteriorcingulate	R_caudalmiddlefrontal	R_cuneus	R_entorhinal	R_fusiform	R_inferiorparietal	R_inferiortemporal	R_isthmuscingulate	R_lateraloccipital	R_lateralorbitofrontal	R_lingual	R_medialorbitofrontal	R_middletemporal	R_parahippocampal
L_bankssts	0	0	0	0	0	0	9.26703	5.60333	0	0	1.5898	0	0	10.09	0	0	0	0	0	0	0	0	4.44487	0	0	0	0	0	9.64436	8.55647	0	0	0	0	0	0	0	0	0	0	0	0	0	0	0	0	0	0	0
L_caudalanteriorcingulate	0	0	2.75371	0	3.51692	0	0	0	7.24342	0	6.69571	0	7.78046	0	4.88824	5.34969	0	0	0	0	0	8.92643	0	8.69529	8.84345	5.2346	10.2721	0	0	0	0	0	0	5.5846	0	8.43774	0	0	0	0	0	0	0	0	1.82484	0	0	0	0
L_caudalmiddlefrontal	0	2.75371	0	0	0	0	9.35372	8.98199	0	0	0	0	0	8.45384	0	0	10.3835	0	0	0	8.05903	1.99243	11.0904	0	0	10.4478	11.1187	7.94168	0	7.22142	0	3.71441	0	0	0	0	9.64359	0	0	0	0	0	0	0	0	0	0	0	0
L_cuneus	0	0	0	0	0	6.1808	0	0	8.20129	9.60165	4.00248	9.64625	0	0	6.65863	0	0	0	0	11.1931	0	0	0	9.60912	0	3.33745	0	10.139	0	0	0	0	0	6.25555	0	0	0	7.87789	0	0	0	0	6.15375	7.24361	0	6.28496	0	0	0
L_entorhinal	0	3.51692	0	0	0	8.72373	0	5.10048	6.34099	4.05457	0	5.84932	0	0	8.74759	0	0	0	0	3.77444	0	0	0	6.13494	0	0	0	0	5.60196	0	0	8.69509	0	8.68836	0	0	0	0	3.27953	0	0	0	0	0	0	0	0	0	2.57518
L_fusiform	0	0	0	6.1808	8.72373	0	9.35084	10.6094	6.20327	10.8233	0	10.3749	0	7.28429	9.49424	0	5.9041	4.67178	0	6.17623	0	0	0	0	0	8.06019	0	8.75062	6.93032	0	0	8.39086	0	6.95949	0	0	0	4.77968	0	0	0	0	3.95612	5.84494	0	5.40683	0	0	0
L_inferiorparietal	9.26703	0	9.35372	0	0	9.35084	0	9.74205	5.42669	10.6648	0	0	0	10.8404	5.62551	0	6.91752	0	0	0	8.03337	0	8.35477	0	0	8.88584	6.88616	11.8404	9.20248	10.3351	0	0	0	7.31556	0	0	0	0	0	0	0	0	3.67785	0	0	0	0	0	0
L_inferiortemporal	5.60333	0	8.98199	0	5.10048	10.6094	9.74205	0	0	9.46708	0	8.03132	4.95831	10.7409	6.01793	0	8.51702	0	8.01296	5.48384	0	0	7.5346	0	0	9.35938	0	0	0	7.5062	0	8.47017	0	7.00925	0	0	0	0	0	0	0	7.17953	0	0	0	0	0	0	0
L_isthmuscingulate	0	7.24342	0	8.20129	6.34099	6.20327	5.42669	0	0	0	5.94072	8.89005	0	0	8.56403	5.40957	3.16261	0	0	7.22546	0	9.33248	0	10.7381	7.00061	0	8.75168	8.22194	0	0	0	0	0	5.54681	0	3.75895	0	5.84153	0	0	4.56685	0	8.44622	0	0	5.6327	0	0	3.21293
L_lateraloccipital	0	0	0	9.60165	4.05457	10.8233	10.6648	9.46708	0	0	6.02377	10.0674	0	9.36824	5.75766	0	0	0	0	9.68303	0	0	0	0	0	0	0	10.315	8.93424	0	0	5.75618	0	8.86793	0	0	0	0	0	0	0	5.97943	0	0	0	0	0	0	0
L_lateralorbitofrontal	1.5898	6.69571	0	4.00248	0	0	0	0	5.94072	6.02377	0	6.74404	10.2342	6.70835	0	0	7.27688	9.90998	8.96594	0	0	0	0	0	8.06646	9.14501	6.79483	0	7.22207	4.38686	6.75011	5.87721	0	10.3289	0	3.40974	0	0	0	0	0	0	0	0	7.22769	0	8.46189	0	0
L_lingual	0	0	0	9.64625	5.84932	10.3749	0	8.03132	8.89005	10.0674	6.74404	0	6.32392	7.83618	9.18067	0	0	0	0	10.4441	0	0	0	8.94175	0	6.53395	0	8.54823	7.37669	0	0	0	0	8.58464	0	0	0	6.30903	0	4.71761	0	0	5.53619	0	0	7.14862	0	0	0
L_medialorbitofrontal	0	7.78046	0	0	0	0	0	4.95831	0	0	10.2342	6.32392	0	4.9297	0	0	0	4.68448	0	0	0	6.95361	0	7.30048	10.2336	7.79091	9.45774	0	5.09225	0	9.01798	6.56757	0	8.69459	0	4.9647	0	0	0	0	0	3.86385	0	0	7.92169	0	9.93337	3.00722	0
L_middletemporal	10.09	0	8.45384	0	0	7.28429	10.8404	10.7409	0	9.36824	6.70835	7.83618	4.9297	0	0	0	8.98453	6.96778	8.15854	5.35032	0	0	0	0	0	8.9253	0	7.51875	10.3754	10.0059	0	8.14367	0	8.42394	0	0	0	0	0	0	0	4.93995	0	0	0	0	0	0	0
L_parahippocampal	0	4.88824	0	6.65863	8.74759	9.49424	5.62551	6.01793	8.56403	5.75766	0	9.18067	0	0	0	0	0	0	0	6.15092	4.55621	0	4.37566	8.17183	4.16519	0	7.20301	7.29126	0	0	0	0	4.31715	6.00785	0	0	0	0	0	0	0	0	0	0	0	0	0	0	3.44445
L_paracentral	0	5.34969	0	0	0	0	0	0	5.40957	0	0	0	0	0	0	0	0	0	0	0	9.62054	9.84843	9.91067	8.77312	0	0	9.81109	7.37347	0	0	0	0	0	0	0	0	0	0	0	0	0	0	2.79124	0	0	0	0	0	0
L_parsopercularis	0	0	10.3835	0	0	5.9041	6.91752	8.51702	3.16261	0	7.27688	0	0	8.98453	0	0	0	6.54236	9.84227	0	0	0	10.0253	0	0	9.84473	10.1265	5.49218	7.97244	7.88673	0	0	0	10.0278	0	3.23374	6.71641	0	0	0	0	0	0	0	0	0	0	0	0
L_parsorbitalis	0	0	0	0	0	4.67178	0	0	0	0	9.90998	0	4.68448	6.96778	0	0	6.54236	0	9.44028	3.41107	0	0	3.92413	0	5.10936	9.18037	5.20616	0	7.13707	5.06246	0	0	0	7.56403	0	0	0	0	0	0	0	0	0	0	0	0	0	0	0
L_parstriangularis	0	0	0	0	0	0	0	8.01296	0	0	8.96594	0	0	8.15854	0	0	9.84227	9.44028	0	0	0	0	5.58324	0	3.42548	10.0258	6.14403	0	7.96676	6.05868	0	3.44892	0	9.80417	0	0	0	0	0	0	0	0	0	0	0	0	0	0	0
L_pericalcarine	0	0	0	11.1931	3.77444	6.17623	0	5.48384	7.22546	9.68303	0	10.4441	0	5.35032	6.15092	0	0	3.41107	0	0	0	0	0	8.52992	0	0	0	8.97155	5.26509	0	0	0	0	6.37874	0	0	0	7.02064	0	0	0	0	5.18062	0	0	6.48034	0	0	0
L_postcentral	0	0	8.05903	0	0	0	8.03337	0	0	0	0	0	0	0	4.55621	9.62054	0	0	0	0	0	0	11.6221	5.73742	0	0	0	10.2066	6.24156	10.9873	0	0	5.50335	10.3544	0	0	0	0	0	0	0	0	0	0	0	0	0	0	0
L_posteriorcingulate	0	8.92643	1.99243	0	0	0	0	0	9.33248	0	0	0	6.95361	0	0	9.84843	0	0	0	0	0	0	0	9.84766	7.38536	0	9.75582	4.96038	0	0	0	0	0	4.96712	0	5.99315	0	0	0	0	0	0	6.10311	0	0	0	3.61708	0	0
L_precentral	4.44487	0	11.0904	0	0	0	8.35477	7.5346	0	0	0	0	0	0	4.37566	9.91067	10.0253	3.92413	5.58324	0	11.6221	0	0	4.00536	0	9.09254	10.7503	8.45603	5.9119	9.05572	0	0	0	10.1373	0	0	7.79979	0	0	0	0	0	0	0	0	0	0	0	0
L_precuneus	0	8.69529	0	9.60912	6.13494	0	0	0	10.7381	0	0	8.94175	7.30048	0	8.17183	8.77312	0	0	0	8.52992	5.73742	9.84766	4.00536	0	7.80546	8.02247	9.96859	9.88402	7.05591	0	0	0	0	6.6922	0	0	0	6.30451	0	0	0	0	7.51502	5.87757	0	0	0	0	0
L_rostralanteriorcingulate	0	8.84345	0	0	0	0	0	0	7.00061	0	8.06646	0	10.2336	0	4.16519	0	0	5.10936	3.42548	0	0	7.38536	0	7.80546	0	0	9.87149	0	0	0	6.13391	0	0	6.28866	0	5.76407	0	0	0	0	0	0	0	0	5.14366	0	6.84068	0	0
L_rostralmiddlefrontal	0	5.2346	10.4478	3.33745	0	8.06019	8.88584	9.35938	0	0	9.14501	6.53395	7.79091	8.9253	0	0	9.84473	9.18037	10.0258	0	0	0	9.09254	8.02247	0	0	10.7399	6.99027	0	0	7.22143	0	0	8.67927	0	3.90985	7.9691	0	0	0	0	0	0	0	5.3523	0	8.01715	0	0
L_superiorfrontal	0	10.2721	11.1187	0	0	0	6.88616	0	8.75168	0	6.79483	0	9.45774	0	7.20301	9.81109	10.1265	5.20616	6.14403	0	0	9.75582	10.7503	9.96859	9.87149	10.7399	0	8.48227	0	0	8.01134	0	0	9.16867	0	8.90967	9.77752	0	0	0	0	0	0	0	4.85277	0	8.27481	0	0
L_superiorparietal	0	0	7.94168	10.139	0	8.75062	11.8404	0	8.22194	10.315	0	8.54823	0	7.51875	7.29126	7.37347	5.49218	0	0	8.97155	10.2066	4.96038	8.45603	9.88402	0	6.99027	8.48227	0	9.4398	10.9052	0	4.29962	7.97586	9.14916	0	0	0	8.16655	0	0	6.83383	6.8068	6.8743	8.02476	0	6.5699	0	0	0
L_superiortemporal	9.64436	0	0	0	5.60196	6.93032	9.20248	0	0	8.93424	7.22207	7.37669	5.09225	10.3754	0	0	7.97244	7.13707	7.96676	5.26509	6.24156	0	5.9119	7.05591	0	0	0	9.4398	0	10.3805	0	8.4978	9.9102	10.2611	0	0	0	0	0	0	0	0	0	0	0	0	0	0	0
L_supramarginal	8.55647	0	7.22142	0	0	0	10.3351	7.5062	0	0	4.38686	0	0	10.0059	0	0	7.88673	5.06246	6.05868	0	10.9873	0	9.05572	0	0	0	0	10.9052	10.3805	0	0	0	8.72774	9.72316	0	0	0	0	0	0	0	0	0	0	0	0	0	0	0
L_frontalpole	0	0	0	0	0	0	0	0	0	0	6.75011	0	9.01798	0	0	0	0	0	0	0	0	0	0	0	6.13391	7.22143	8.01134	0	0	0	0	0	0	0	0	0	0	0	0	0	0	0	0	0	5.53178	0	8.80056	0	0
L_temporalpole	0	0	3.71441	0	8.69509	8.39086	0	8.47017	0	5.75618	5.87721	0	6.56757	8.14367	0	0	0	0	3.44892	0	0	0	0	0	0	0	0	4.29962	8.4978	0	0	0	0	9.98823	0	0	0	0	0	0	0	0	0	0	0	0	0	0	0
L_transversetemporal	0	0	0	0	0	0	0	0	0	0	0	0	0	0	4.31715	0	0	0	0	0	5.50335	0	0	0	0	0	0	7.97586	9.9102	8.72774	0	0	0	9.0751	0	0	0	0	0	0	0	0	0	0	0	0	0	0	0
L_insula	0	5.5846	0	6.25555	8.68836	6.95949	7.31556	7.00925	5.54681	8.86793	10.3289	8.58464	8.69459	8.42394	6.00785	0	10.0278	7.56403	9.80417	6.37874	10.3544	4.96712	10.1373	6.6922	6.28866	8.67927	9.16867	9.14916	10.2611	9.72316	0	9.98823	9.0751	0	0	2.92779	3.41241	0	0	0	0	0	2.88765	0	4.9931	0	5.2851	0	0
R_bankssts	0	0	0	0	0	0	0	0	0	0	0	0	0	0	0	0	0	0	0	0	0	0	0	0	0	0	0	0	0	0	0	0	0	0	0	0	0	0	0	0	9.44482	4.9099	0	0	0	0	1.24389	9.82139	0
R_caudalanteriorcingulate	0	8.43774	0	0	0	0	0	0	3.75895	0	3.40974	0	4.9647	0	0	0	3.23374	0	0	0	0	5.99315	0	0	5.76407	3.90985	8.90967	0	0	0	0	0	0	2.92779	0	0	4.1355	0	0	0	0	0	7.61286	0	6.44744	0	6.89719	0	5.45848
R_caudalmiddlefrontal	0	0	9.64359	0	0	0	0	0	0	0	0	0	0	0	0	0	6.71641	0	0	0	0	0	7.79979	0	0	7.9691	9.77752	0	0	0	0	0	0	3.41241	0	4.1355	0	0	0	0	9.58874	8.57071	0	0	0	0	0	0	0
R_cuneus	0	0	0	7.87789	0	4.77968	0	0	5.84153	0	0	6.30903	0	0	0	0	0	0	0	7.02064	0	0	0	6.30451	0	0	0	8.16655	0	0	0	0	0	0	0	0	0	0	0	5.60997	0	4.86505	7.88489	9.74707	0	9.85293	0	4.82129	6.66964
R_entorhinal	0	0	0	0	3.27953	0	0	0	0	0	0	0	0	0	0	0	0	0	0	0	0	0	0	0	0	0	0	0	0	0	0	0	0	0	0	0	0	0	0	8.7737	0	6.62927	6.01977	0	0	5.26811	0	4.20528	8.65523
R_fusiform	0	0	0	0	0	0	0	0	0	0	0	4.71761	0	0	0	0	0	0	0	0	0	0	0	0	0	0	0	0	0	0	0	0	0	0	0	0	0	5.60997	8.7737	0	9.28552	10.6097	6.14865	10.8359	0	10.1237	0	7.07832	9.45215
R_inferiorparietal	0	0	0	0	0	0	0	0	4.56685	0	0	0	0	0	0	0	0	0	0	0	0	0	0	0	0	0	0	6.83383	0	0	0	0	0	0	9.44482	0	9.58874	0	0	9.28552	0	10.1069	0	10.4373	0	0	2.15475	10.9807	5.58116
R_inferiortemporal	0	0	0	0	0	0	0	7.17953	0	5.97943	0	0	3.86385	4.93995	0	0	0	0	0	0	0	0	0	0	0	0	0	6.8068	0	0	0	0	0	0	4.9099	0	8.57071	4.86505	6.62927	10.6097	10.1069	0	4.77237	9.46334	0	7.87152	0	10.8019	7.0385
R_isthmuscingulate	0	0	0	6.15375	0	3.95612	3.67785	0	8.44622	0	0	5.53619	0	0	0	2.79124	0	0	0	5.18062	0	6.10311	0	7.51502	0	0	0	6.8743	0	0	0	0	0	2.88765	0	7.61286	0	7.88489	6.01977	6.14865	0	4.77237	0	4.91846	5.89066	8.63916	5.9864	0	8.38688
R_lateraloccipital	0	0	0	7.24361	0	5.84494	0	0	0	0	0	0	0	0	0	0	0	0	0	0	0	0	0	5.87757	0	0	0	8.02476	0	0	0	0	0	0	0	0	0	9.74707	0	10.8359	10.4373	9.46334	4.91846	0	6.41677	10.2057	0	9.07503	5.9987
R_lateralorbitofrontal	0	1.82484	0	0	0	0	0	0	0	0	7.22769	0	7.92169	0	0	0	0	0	0	0	0	0	0	0	5.14366	5.3523	4.85277	0	0	0	5.53178	0	0	4.9931	0	6.44744	0	0	0	0	0	0	5.89066	6.41677	0	6.45805	10.155	7.98964	4.29675
R_lingual	0	0	0	6.28496	0	5.40683	0	0	5.6327	0	0	7.14862	0	0	0	0	0	0	0	6.48034	0	0	0	0	0	0	0	6.5699	0	0	0	0	0	0	0	0	0	9.85293	5.26811	10.1237	0	7.87152	8.63916	10.2057	6.45805	0	0	7.82348	8.96751
R_medialorbitofrontal	0	0	0	0	0	0	0	0	0	0	8.46189	0	9.93337	0	0	0	0	0	0	0	0	3.61708	0	0	6.84068	8.01715	8.27481	0	0	0	8.80056	0	0	5.2851	1.24389	6.89719	0	0	0	0	2.15475	0	5.9864	0	10.155	0	0	0	0
R_middletemporal	0	0	0	0	0	0	0	0	0	0	0	0	3.00722	0	0	0	0	0	0	0	0	0	0	0	0	0	0	0	0	0	0	0	0	0	9.82139	0	0	4.82129	4.20528	7.07832	10.9807	10.8019	0	9.07503	7.98964	7.82348	0	0	5.63535
R_parahippocampal	0	0	0	0	2.57518	0	0	0	3.21293	0	0	0	0	0	3.44445	0	0	0	0	0	0	0	0	0	0	0	0	0	0	0	0	0	0	0	0	5.45848	0	6.66964	8.65523	9.45215	5.58116	7.0385	8.38688	5.9987	4.29675	8.96751	0	5.63535	0
R_paracentral	0	0	0	0	0	0	0	0	5.793	0	0	0	0	0	0	10.731	0	0	0	0	8.60903	8.0009	9.51778	7.85066	0	0	8.96331	0	0	0	0	0	0	0	0	0	0	0	0	0	0	0	0	0	0	0	2.98355	0	0
R_parsopercularis	0	0	6.38524	0	0	0	0	0	0	0	0	0	0	0	0	0	0	0	0	0	0	0	0	0	0	0	6.88713	0	0	0	0	0	0	0	0	6.37883	10.2438	0	0	0	8.14686	0	0	0	6.6425	0	0	0	0
R_parsorbitalis	0	0	0	0	0	0	0	0	0	0	0	0	0	0	0	0	0	0	0	0	0	0	0	0	0	5.32058	0	0	0	0	0	0	0	0	0	0	0	0	0	0	7.24779	6.26884	0	5.01007	10.1037	0	5.72443	7.73402	0
R_parstriangularis	0	0	0	0	0	0	0	0	0	0	0	0	0	0	0	0	0	0	0	0	0	0	0	0	0	6.88196	5.87037	0	0	0	0	0	0	0	0	0	5.51281	0	0	0	8.17227	6.76923	0	0	8.69822	0	0	8.06958	0
R_pericalcarine	0	0	0	6.71067	0	0	0	0	5.07017	7.1626	0	6.26701	0	0	0	0	0	0	0	6.79268	0	0	0	0	0	0	0	7.00807	0	0	0	0	0	0	0	0	0	11.3411	0	0	0	0	6.76223	9.70246	4.34742	10.8015	0	5.36938	6.09296
R_postcentral	0	0	0	0	0	0	0	0	0	0	0	0	0	0	0	8.5248	0	0	0	0	9.56806	0	7.48993	7.79344	0	0	0	8.03256	0	7.30867	0	0	0	0	0	0	7.63277	0	0	0	8.07901	0	0	0	0	0	0	0	0
R_posteriorcingulate	0	5.15777	0	0	0	0	0	0	6.43069	0	0	0	0	0	1.49734	8.17554	0	0	0	0	0	8.28314	5.02103	6.87644	0	0	7.90514	4.44682	0	0	0	0	0	0	0	8.88893	0	0	0	0	0	0	9.15215	0	5.23213	0	5.67098	0	0
R_precentral	0	0	7.553	0	0	0	0	0	0	0	0	0	0	0	0	9.73959	0	0	0	0	7.52357	0	10.2772	0	0	4.11138	9.2441	0	0	0	0	0	0	0	0	0	10.8817	0	0	0	8.60058	0	0	0	0	0	0	5.18389	0
R_precuneus	0	0	0	0	0	0	5.66923	6.10568	7.73321	0	0	4.98512	0	0	0	7.32604	0	0	0	5.01058	7.34428	6.44543	0	9.9507	0	0	0	9.22277	5.84348	0	0	0	0	0	0	8.99343	0	9.46968	6.75324	6.33164	0	0	10.7707	0	6.05113	9.19445	6.81013	0	8.34821
R_rostralanteriorcingulate	0	3.91011	0	0	0	0	0	0	0	0	5.48427	0	7.23797	0	0	0	0	0	0	0	0	0	0	0	6.94439	3.61596	7.3611	0	0	0	0	0	0	3.28582	0	8.85223	0	0	3.09748	0	0	0	6.86233	0	8.22209	0	10.1232	0	0
R_rostralmiddlefrontal	0	2.90582	7.79162	0	0	0	0	0	0	0	6.22499	0	7.00046	0	0	0	0	0	6.55226	0	0	0	0	0	2.60253	10.2918	10.0187	0	0	0	7.3704	0	0	0	0	5.18521	10.4161	0	0	7.24185	9.63226	0	5.12627	6.31101	9.34754	0	0	9.38093	0
R_superiorfrontal	0	8.464	9.52178	0	0	0	0	0	0	0	6.07617	0	8.33088	0	0	8.78745	6.98896	0	6.14678	0	0	7.75235	9.09775	5.43266	7.32898	10.3444	12.615	0	0	0	8.48773	0	0	6.33305	0	10.6477	11.157	0	5.46085	0	7.65143	0	8.55112	0	6.18249	0	9.57609	0	7.26808
R_superiorparietal	0	0	0	8.37945	0	7.03513	7.07471	7.50361	7.24378	8.50162	0	6.3171	0	6.60363	0	6.64761	0	0	0	7.38669	7.82507	4.60399	0	9.55808	0	0	0	10.3643	0	7.28032	0	0	0	5.58158	0	0	8.42373	10.2032	5.64544	9.29838	11.7067	7.12173	8.43729	10.5058	0	9.04791	0	7.35035	7.59219
R_superiortemporal	0	0	0	0	0	0	0	3.99254	0	0	0	0	0	0	0	0	0	0	0	0	5.86374	0	0	0	0	0	0	0	0	0	0	0	0	0	9.47467	0	0	0	0	6.63312	9.524	6.89696	0	9.02279	8.12657	0	0	10.2074	0
R_supramarginal	0	0	0	0	0	0	0	0	4.02827	0	0	0	0	0	0	0	0	0	0	0	7.72787	0	0	5.81576	0	0	0	7.26062	0	0	0	0	0	0	8.61625	0	0	0	0	0	10.6848	6.22758	0	0	0	0	0	9.54709	0
R_frontalpole	0	0	0	0	0	0	0	0	0	0	7.09319	0	8.28182	0	0	0	0	5.01363	0	0	0	0	0	0	4.05979	8.43329	8.06415	0	0	0	8.31568	0	0	2.5848	0	0	0	0	0	0	0	0	0	0	8.02035	4.5971	8.84583	0	1.7508
R_temporalpole	0	0	0	0	0	0	0	3.3458	0	0	0	0	3.31192	0	0	0	0	0	0	0	0	0	0	0	0	0	0	0	0	0	0	3.91526	0	0	0	2.1785	0	0	8.73907	7.97461	0	8.50581	3.40084	5.35369	6.47707	5.78924	4.3704	8.50194	6.21061
R_transversetemporal	0	0	0	0	0	0	0	0	0	0	0	0	0	0	0	0	0	0	0	0	0	0	0	0	0	0	0	0	0	0	0	0	0	0	0	0	0	0	0	0	0	0	0	0	0	0	0	0	0
R_insula	0	0	2.6145	0	0	0	0	0	3.46686	0	4.75132	0	5.7009	0	0	0	1.78979	0	0	0	0	0	0	0	3.65805	0	5.84931	0	0	0	0	3.39683	0	0	0	5.3697	6.18394	5.88222	8.66954	7.11539	8.05507	7.59849	5.59731	9.16058	10.5637	8.66068	7.79378	8.56666	6.43839
[truncated: 19 more columns]

## Sheet: Fig 4d matrix
	L_bankssts	L_caudalanteriorcingulate	L_caudalmiddlefrontal	L_cuneus	L_entorhinal	L_fusiform	L_inferiorparietal	L_inferiortemporal	L_isthmuscingulate	L_lateraloccipital	L_lateralorbitofrontal	L_lingual	L_medialorbitofrontal	L_middletemporal	L_parahippocampal	L_paracentral	L_parsopercularis	L_parsorbitalis	L_parstriangularis	L_pericalcarine	L_postcentral	L_posteriorcingulate	L_precentral	L_precuneus	L_rostralanteriorcingulate	L_rostralmiddlefrontal	L_superiorfrontal	L_superiorparietal	L_superiortemporal	L_supramarginal	L_frontalpole	L_temporalpole	L_transversetemporal	L_insula	R_bankssts	R_caudalanteriorcingulate	R_caudalmiddlefrontal	R_cuneus	R_entorhinal	R_fusiform	R_inferiorparietal	R_inferiortemporal	R_isthmuscingulate	R_lateraloccipital	R_lateralorbitofrontal	R_lingual	R_medialorbitofrontal	R_middletemporal	R_parahippocampal
Laccumb	0	8.04401	0	0	0	0	0	3.18889	5.9342	0	8.72052	0	9.18332	0	0	0	0	0	0	0	0	6.70789	0	6.6096	8.17445	5.71014	4.60428	0	0	0	4.69576	0	0	7.16654	0	0	0	0	0	0	0	0	0	0	5.57446	0	6.08275	0	0
Lamyg	0	0	0	4.4173	8.90733	7.76474	0	6.35706	0	6.80323	0	6.15381	7.67835	5.56427	5.15412	0	0	0	0	5.15954	5.17817	0	6.50198	4.13223	0	0	5.28756	6.69822	5.27128	0	0	9.38978	0	7.73304	0	0	0	0	0.142924	3.80921	0	0	0	0	2.78214	0	0	0	0
Lcaud	0	6.72951	9.92524	0	0	0	4.93754	5.28924	0	2.93625	9.64103	3.43261	8.27093	4.49988	0	5.74875	10.4618	9.02471	9.37814	0	8.78744	0	11.1634	5.95669	6.51944	10.6194	9.36167	3.18072	0	0	7.03359	0	0	7.57633	0	4.6521	5.85141	0	0	0	0	0	0	0	5.373	0	6.54763	0	0
Lhippo	0	0	0	6.57335	10.1414	9.06258	4.97924	7.45622	7.82724	6.84789	0	8.31344	6.0816	0	9.62355	0	0	0	0	6.82633	7.41972	0	7.72078	6.78421	0	0	5.63357	7.54696	0	0	0	7.39534	0	6.35077	0	0	0	0	0	4.14541	0	0	4.50194	0	0	4.71966	0	0	0
Lpal	0	0	5.54207	0	3.44797	0	0	0	5.58633	6.09943	4.94086	0	7.53884	3.12576	0	0	3.66233	0	0	0	9.2641	0	10.4544	6.11892	0	5.77288	9.57225	8.35583	0	0	0	3.24566	0	5.45689	0	0	0.959281	0	0	0	0	4.1816	0	0	0	0	0	0	0
Lput	0	6.53561	7.69721	6.34576	4.8448	6.101	7.86516	5.35946	7.0321	9.12732	9.51834	8.73073	8.72491	6.66842	6.79992	5.11214	7.49617	8.40521	9.12176	7.11037	10.6693	5.85669	10.3645	7.89141	6.26948	9.9326	10.6482	10.1387	8.25678	8.15369	6.09697	5.81377	5.25356	9.67051	0	5.70746	4.96891	0	0	0	0	5.95269	4.97828	0	4.07397	0	4.53697	0	0
Lthal	0	7.30173	6.56068	6.74656	6.62309	8.38367	0	8.34039	8.13087	8.95316	7.38664	8.48273	8.09381	8.19863	7.64744	7.07488	0	7.0331	8.33053	7.66317	9.19353	6.87477	9.60626	8.44075	0	8.94007	10.1457	9.43835	7.83293	0	0	7.69859	4.06845	7.0196	0	6.9059	5.12932	0	3.68588	0	5.70662	0	6.66042	0	0	5.0711	0	5.09893	4.1507
Raccumb	0	0	0	0	0	0	0	0	0	0	6.11374	0	6.56102	0	0	0	0	0	0	0	0	0	0	0	5.00757	0	0	0	0	0	0	0	0	4.47183	0	7.78006	0	0	0	0	0	0	6.31548	0	8.45028	0	8.74065	2.83985	4.31873
Ramyg	0	0	0	0	0	0	0	0	0	0	0	0	0	0	0	0	0	0	0	0	0	0	0	0	0	0	0	3.88815	0	0	0	0	0	0	0	0	0	0	8.85062	7.69498	0	6.87602	0	6.30341	5.4981	5.19139	0	5.67844	5.12376
Rcaud	0	4.10547	5.84633	0	0	0	0	0	0	0	6.51306	0	7.05812	0	0	0	0	0	0	0	0	2.66722	0	0	5.08438	6.83706	8.0333	0	0	1.14755	4.74143	0	0	4.33395	0	7.2479	9.75715	0	0	0	4.68703	0	5.44671	0	8.98316	0	8.81016	0	0
Rhippo	0	0	0	4.6592	0	4.83973	0	0	0	0	0	0	0	0	0	0	0	0	0	4.39169	0	0	0	0	0	0	0	6.21516	4.61869	0	0	0	0	0	0	0	0	6.80793	10.1845	8.90212	5.71627	7.89195	7.71761	7.49597	4.06981	8.18203	4.34019	6.50734	9.59544
Rpal	0	3.17997	0	0	0	4.38617	0	0	4.12824	0	0	0	4.47359	0	0	0	0	0	0	0	0	0	0	0	0	0	6.36036	0	0	0	0	0	0	0	0	4.95322	6.39936	3.87302	0	4.7027	6.43443	5.29426	5.68488	6.72342	5.77126	0	0	4.6659	5.42557
Rput	0	0	0	0	0	0	0	6.28889	0	4.949	5.11145	0	6.21291	5.00307	0	0	0	0	0	0	0	0	4.90288	0	3.93735	0	7.5467	6.67925	0	0	0	4.15344	0	5.14093	0	6.89767	7.59385	6.00996	0	6.23194	8.07326	6.70345	6.8113	9.15123	9.51312	8.66476	8.15855	7.49856	6.68794
Rthal	0	6.01752	5.03113	0	0	6.07404	0	6.92702	6.67538	0	0	0	4.54366	5.79763	0	5.70222	4.2294	0	0	0	5.64326	5.41282	4.93065	8.51153	0	6.67392	9.30827	7.94916	0	6.06607	0	0	0	0	0	8.00578	0	0	6.60906	7.97287	0	8.51975	8.01184	8.6656	6.99586	7.18939	5.24508	8.59547	7.30003
[truncated: 19 more columns]

## Sheet: Fig 4a-d - brain surfaces
				Region	Pspin	FDR-corrected Pspin
Epicenter analysis	cortex	functional connectivity	early preHD	lh_bankssts	0.021	0.283333
				lh_caudalanteriorcingulate	0.3415	0.477789
				lh_caudalmiddlefrontal	0.0895	0.358
				lh_cuneus	0.0375	0.283333
				lh_entorhinal	0.1945	0.389
				lh_frontalpole	0.137	0.368769
				lh_fusiform	0.027	0.283333
				lh_inferiorparietal	0.18	0.3825
				lh_inferiortemporal	0.0265	0.283333
				lh_insula	0.4195	0.4845
				lh_isthmuscingulate	0.2845	0.477789
				lh_lateraloccipital	0.007	0.215333
				lh_lateralorbitofrontal	0.276	0.477789
				lh_lingual	0.18	0.3825
				lh_medialorbitofrontal	0.372	0.477789
				lh_middletemporal	0.1055	0.3672
				lh_paracentral	0.476	0.4865
				lh_parahippocampal	0.174	0.3825
				lh_parsopercularis	0.4535	0.4865
				lh_parsorbitalis	0.1715	0.3825
				lh_parstriangularis	0.1285	0.368769
				lh_pericalcarine	0.0095	0.215333
				lh_postcentral	0.422	0.4845
				lh_posteriorcingulate	0.463	0.4865
				lh_precentral	0.4005	0.477789
				lh_precuneus	0.454	0.4865
				lh_rostralanteriorcingulate	0.3355	0.477789
				lh_rostralmiddlefrontal	0.297	0.477789
				lh_superiorfrontal	0.1515	0.381556
				lh_superiorparietal	0.0735	0.3468
				lh_superiortemporal	0.3645	0.477789
				lh_supramarginal	0.3635	0.477789
				lh_temporalpole	0.0685	0.3468
				lh_transversetemporal	0.368	0.477789
				rh_bankssts	0.108	0.3672
				rh_caudalanteriorcingulate	0.324	0.477789
				rh_caudalmiddlefrontal	0.2185	0.412722
				rh_cuneus	0.0435	0.2958
				rh_entorhinal	0.122	0.368769
				rh_frontalpole	0.1885	0.388424
				rh_fusiform	0.0085	0.215333
				rh_inferiorparietal	0.203	0.3944
				rh_inferiortemporal	0.0765	0.3468
				rh_insula	0.4845	0.4865
				rh_isthmuscingulate	0.4625	0.4865
				rh_lateraloccipital	0.0645	0.3468
				rh_lateralorbitofrontal	0.3085	0.477789
				rh_lingual	0.0305	0.283333
				rh_medialorbitofrontal	0.4865	0.4865
				rh_middletemporal	0.1405	0.368769
				rh_paracentral	0.346	0.477789
				rh_parahippocampal	0.0965	0.364556
				rh_parsopercularis	0.397	0.477789
				rh_parsorbitalis	0.075	0.3468
				rh_parstriangularis	0.3735	0.477789
				rh_pericalcarine	0.0375	0.283333
				rh_postcentral	0.3145	0.477789
				rh_posteriorcingulate	0.4685	0.4865
				rh_precentral	0.295	0.477789
				rh_precuneus	0.141	0.368769
				rh_rostralanteriorcingulate	0.1695	0.3825
				rh_rostralmiddlefrontal	0.4005	0.477789
				rh_superiorfrontal	0.3895	0.477789
				rh_superiorparietal	0.086	0.358
				rh_superiortemporal	0.4275	0.4845
				rh_supramarginal	0.3895	0.477789
				rh_temporalpole	0.1155	0.368769
				rh_transversetemporal	0.304	0.477789
			late preHD	lh_bankssts	0.343	0.5025
				lh_caudalanteriorcingulate	0.132	0.494269
				lh_caudalmiddlefrontal	0.2895	0.494269
				lh_cuneus	0.438	0.494269
				lh_entorhinal	0.3305	0.494269
				lh_frontalpole	0.2165	0.494269
				lh_fusiform	0.477	0.494269
				lh_inferiorparietal	0.464	0.494269
				lh_inferiortemporal	0.4605	0.494269
				lh_insula	0.1945	0.494269
				lh_isthmuscingulate	0.3835	0.494269
				lh_lateraloccipital	0.447	0.494269
				lh_lateralorbitofrontal	0.19	0.494269
				lh_lingual	0.5235	0.494269
				lh_medialorbitofrontal	0.1665	0.494269
				lh_middletemporal	0.2115	0.494269
				lh_paracentral	0.1695	0.494269
				lh_parahippocampal	0.235	0.494269
				lh_parsopercularis	0.2865	0.494269
				lh_parsorbitalis	0.423	0.494269
				lh_parstriangularis	0.4855	0.494269
				lh_pericalcarine	0.484	0.494269
				lh_postcentral	0.076	0.494269
				lh_posteriorcingulate	0.068	0.494269
				lh_precentral	0.086	0.494269
				lh_precuneus	0.1595	0.494269
				lh_rostralanteriorcingulate	0.0775	0.494269
				lh_rostralmiddlefrontal	0.1395	0.494269
				lh_superiorfrontal	0.1525	0.494269
				lh_superiorparietal	0.442	0.494269
				lh_superiortemporal	0.1505	0.493
				lh_supramarginal	0.135	0.493
				lh_temporalpole	0.465	0.491111
				lh_transversetemporal	0.1435	0.491111
				rh_bankssts	0.279	0.491111
				rh_caudalanteriorcingulate	0.138	0.491111
				rh_caudalmiddlefrontal	0.448	0.491111
				rh_cuneus	0.4355	0.491111
				rh_entorhinal	0.2185	0.485067
				rh_frontalpole	0.31	0.485067
				rh_fusiform	0.4685	0.485067
				rh_inferiorparietal	0.2675	0.485067
				rh_inferiortemporal	0.3435	0.485067
				rh_insula	0.124	0.485067
				rh_isthmuscingulate	0.2975	0.485067
				rh_lateraloccipital	0.435	0.485067
				rh_lateralorbitofrontal	0.366	0.485067
				rh_lingual	0.474	0.485067
				rh_medialorbitofrontal	0.1215	0.485067
				rh_middletemporal	0.2505	0.485067
				rh_paracentral	0.1005	0.485067
				rh_parahippocampal	0.2835	0.485067
				rh_parsopercularis	0.2355	0.485067
				rh_parsorbitalis	0.3835	0.485067
				rh_parstriangularis	0.366	0.485067
				rh_pericalcarine	0.3595	0.485067
				rh_postcentral	0.0705	0.485067
				rh_posteriorcingulate	0.108	0.485067
				rh_precentral	0.096	0.485067
				rh_precuneus	0.294	0.485067
				rh_rostralanteriorcingulate	0.0425	0.485067
				rh_rostralmiddlefrontal	0.19	0.485067
				rh_superiorfrontal	0.1075	0.485067
				rh_superiorparietal	0.3935	0.485067
				rh_superiortemporal	0.1875	0.485067
				rh_supramarginal	0.233	0.485067
				rh_temporalpole	0.425	0.485067
				rh_transversetemporal	0.0815	0.485067
			mHD	lh_bankssts	0.0955	0.204
				lh_caudalanteriorcingulate	0.0495	0.18637
				lh_caudalmiddlefrontal	0.0575	0.18637
				lh_cuneus	0.3495	0.371344
				lh_entorhinal	0.0045	0.153
				lh_frontalpole	0.2625	0.322712
				lh_fusiform	0.041	0.18637
				lh_inferiorparietal	0.097	0.204
				lh_inferiortemporal	0.0275	0.18637
				lh_insula	0.2215	0.278926
				lh_isthmuscingulate	0.1615	0.224122
				lh_lateraloccipital	0.065	0.18637
				lh_lateralorbitofrontal	0.033	0.18637
				lh_lingual	0.421	0.428806
				lh_medialorbitofrontal	0.1235	0.206217
				lh_middletemporal	0.082	0.199143
				lh_paracentral	0.117	0.204
				lh_parahippocampal	0.138	0.206217
				lh_parsopercularis	0.133	0.206217
				lh_parsorbitalis	0.1855	0.247333
				lh_parstriangularis	0.108	0.204
				lh_pericalcarine	0.3025	0.337213
				lh_postcentral	0.069	0.18637
				lh_posteriorcingulate	0.009	0.1615
				lh_precentral	0.055	0.18637
				lh_precuneus	0.2795	0.322712
				lh_rostralanteriorcingulate	0.2735	0.322712
				lh_rostralmiddlefrontal	0.012	0.1615
				lh_superiorfrontal	0.031	0.18637
				lh_superiorparietal	0.1345	0.206217
				lh_superiortemporal	0.0725	0.18637
				lh_supramarginal	0.0515	0.18637
				lh_temporalpole	0.21	0.274615
				lh_transversetemporal	0.107	0.204
				rh_bankssts	0.114	0.204
				rh_caudalanteriorcingulate	0.06	0.18637
				rh_caudalmiddlefrontal	0.0935	0.204
				rh_cuneus	0.4225	0.428806
				rh_entorhinal	0.015	0.1615
				rh_frontalpole	0.2955	0.3349
				rh_fusiform	0.064	0.18637
				rh_inferiorparietal	0.069	0.18637
				rh_inferiortemporal	0.0175	0.1615
				rh_insula	0.107	0.204
				rh_isthmuscingulate	0.1705	0.23188
				rh_lateraloccipital	0.221	0.278926
				rh_lateralorbitofrontal	0.011	0.1615
				rh_lingual	0.447	0.447
				rh_medialorbitofrontal	0.4075	0.426308
				rh_middletemporal	0.1455	0.210511
				rh_paracentral	0.1165	0.204
				rh_parahippocampal	0.1395	0.206217
				rh_parsopercularis	0.1055	0.204
				rh_parsorbitalis	0.2745	0.322712
				rh_parstriangularis	0.038	0.18637
				rh_pericalcarine	0.28	0.322712
				rh_postcentral	0.126	0.206217
				rh_posteriorcingulate	0.019	0.1615
				rh_precentral	0.087	0.204
				rh_precuneus	0.1395	0.206217
				rh_rostralanteriorcingulate	0.341	0.370762
				rh_rostralmiddlefrontal	0.004	0.153
				rh_superiorfrontal	0.074	0.18637
				rh_superiorparietal	0.062	0.18637
				rh_superiortemporal	0.0635	0.18637
				rh_supramarginal	0.0655	0.18637
				rh_temporalpole	0.3435	0.370762
				rh_transversetemporal	0.1595	0.224122
		structural connectivity	early preHD	lh_bankssts	0.3115	0.42364
				lh_caudalanteriorcingulate	0.033	0.1479
				lh_caudalmiddlefrontal	0.406	0.476
				lh_cuneus	0.027	0.1479
				lh_entorhinal	0.3705	0.464255
				lh_frontalpole	0.1675	0.315189
				lh_fusiform	0.01	0.14025
				lh_inferiorparietal	0.341	0.454667
				lh_inferiortemporal	0.187	0.33235
				lh_insula	0.004	0.14025
				lh_isthmuscingulate	0.3875	0.470536
				lh_lateraloccipital	0.0315	0.1479
				lh_lateralorbitofrontal	0.1955	0.33235
				lh_lingual	0.2105	0.34081
				lh_medialorbitofrontal	0.286	0.396898
				lh_middletemporal	0.133	0.299419
				lh_paracentral	0.031	0.1479
				lh_parahippocampal	0.091	0.257833
				lh_parsopercularis	0.602	0.602
				lh_parsorbitalis	0.558	0.566328
				lh_parstriangularis	0.554	0.566328
				lh_pericalcarine	0.023	0.1479
				lh_postcentral	0.167	0.315189
				lh_posteriorcingulate	0.0705	0.217909
				lh_precentral	0.255	0.385087
				lh_precuneus	0.372	0.464255
				lh_rostralanteriorcingulate	0.267	0.386298
				lh_rostralmiddlefrontal	0.0825	0.243913
				lh_superiorfrontal	0.007	0.14025
				lh_superiorparietal	0.0395	0.1479
				lh_superiortemporal	0.204	0.338341
				lh_supramarginal	0.132	0.299419
				lh_temporalpole	0.492	0.540161
				lh_transversetemporal	0.4375	0.504237
				rh_bankssts	0.1665	0.315189
				rh_caudalanteriorcingulate	0.016	0.14025
				rh_caudalmiddlefrontal	0.473	0.536067
				rh_cuneus	0.0475	0.15381
				rh_entorhinal	0.3755	0.464255
				rh_frontalpole	0.194	0.33235
				rh_fusiform	0.037	0.1479
				rh_inferiorparietal	0.1365	0.299419
				rh_inferiortemporal	0.031	0.1479
				rh_insula	0.0435	0.1479
				rh_isthmuscingulate	0.37	0.464255
				rh_lateraloccipital	0.0135	0.14025
				rh_lateralorbitofrontal	0.51	0.550476
				rh_lingual	0.0435	0.1479
				rh_medialorbitofrontal	0.11	0.298154
				rh_middletemporal	0.015	0.14025
				rh_paracentral	0.0165	0.14025
				rh_parahippocampal	0.1525	0.315189
				rh_parsopercularis	0.2605	0.385087
				rh_parsorbitalis	0.114	0.298154
				rh_parstriangularis	0.1715	0.315189
				rh_pericalcarine	0.0265	0.1479
				rh_postcentral	0.2565	0.385087
				rh_posteriorcingulate	0.043	0.1479
				rh_precentral	0.4925	0.540161
				rh_precuneus	0.2825	0.396898
				rh_rostralanteriorcingulate	0.1205	0.298714
				rh_rostralmiddlefrontal	0.156	0.315189
				rh_superiorfrontal	0.0075	0.14025
				rh_superiorparietal	0.23	0.363721
				rh_superiortemporal	0.552	0.566328
				rh_supramarginal	0.123	0.298714
				rh_temporalpole	0.536	0.566328
				rh_transversetemporal	0.4015	0.476
			late preHD	lh_bankssts	0.5	0.470246
				lh_caudalanteriorcingulate	0.1	0.39168
				lh_caudalmiddlefrontal	0.15	0.470246
				lh_cuneus	0.5	0.470246
				lh_entorhinal	0.15	0.39168
				lh_frontalpole	0.4	0.470246
				lh_fusiform	0.15	0.39168
				lh_inferiorparietal	0.4	0.470246
				lh_inferiortemporal	0	0.34
				lh_insula	0.35	0.470246
				lh_isthmuscingulate	0.7	0.470246
				lh_lateraloccipital	0.15	0.39168
				lh_lateralorbitofrontal	0.4	0.470246
				lh_lingual	0.3	0.426
				lh_medialorbitofrontal	0.35	0.470246
				lh_middletemporal	0.1	0.426
				lh_paracentral	0	0.0226667
				lh_parahippocampal	0.4	0.474455
				lh_parsopercularis	0.15	0.4352
				lh_parsorbitalis	0.3	0.470246
				lh_parstriangularis	0.55	0.470246
				lh_pericalcarine	0.55	0.470246
				lh_postcentral	0.05	0.068
				lh_posteriorcingulate	0	0.0226667
				lh_precentral	0	0.2856
				lh_precuneus	0	0.2856
				lh_rostralanteriorcingulate	0.2	0.409259
				lh_rostralmiddlefrontal	0.55	0.470246
				lh_superiorfrontal	0.05	0.39168
				lh_superiorparietal	0.2	0.470246
				lh_superiortemporal	0.45	0.470246
				lh_supramarginal	0.05	0.39168
				lh_temporalpole	0.45	0.470246
				lh_transversetemporal	0.3	0.470246
				rh_bankssts	0.45	0.470246
				rh_caudalanteriorcingulate	0.1	0.409259
				rh_caudalmiddlefrontal	0.3	0.470246
				rh_cuneus	0.1	0.470246
				rh_entorhinal	0.1	0.426
				rh_frontalpole	0.45	0.486149
				rh_fusiform	0.05	0.2856
				rh_inferiorparietal	0.3	0.470246
				rh_inferiortemporal	0.15	0.426
				rh_insula	0.4	0.470246
				rh_isthmuscingulate	0.35	0.470246
				rh_lateraloccipital	0.15	0.39168
				rh_lateralorbitofrontal	0.5	0.5345
				rh_lingual	0.1	0.422069
				rh_medialorbitofrontal	0	0.39168
				rh_middletemporal	0.3	0.39168
				rh_paracentral	0	0.0425
				rh_parahippocampal	0.3	0.470246
				rh_parsopercularis	0.15	0.39168
				rh_parsorbitalis	0.45	0.470246
				rh_parstriangularis	0.5	0.470246
				rh_pericalcarine	0.35	0.470246
				rh_postcentral	0	0.107667
				rh_posteriorcingulate	0	0.0226667
				rh_precentral	0.1	0.2856
				rh_precuneus	0.1	0.39168
				rh_rostralanteriorcingulate	0.05	0.39168
				rh_rostralmiddlefrontal	0.3	0.458056
				rh_superiorfrontal	0	0.422069
				rh_superiorparietal	0.3	0.470246
				rh_superiortemporal	0.4	0.470246
				rh_supramarginal	0.35	0.426
				rh_temporalpole	0.1	0.39168
				rh_transversetemporal	0.1	0.39168
			mHD	lh_bankssts	0.198	0.452509
				lh_caudalanteriorcingulate	0.3805	0.452509
				lh_caudalmiddlefrontal	0.107	0.429474
				lh_cuneus	0.247	0.452509
				lh_entorhinal	0.466	0.480121
				lh_frontalpole	0.3625	0.452509
				lh_fusiform	0.331	0.452509
				lh_inferiorparietal	0.0165	0.27625
				lh_inferiortemporal	0.337	0.452509
				lh_insula	0.36	0.452509
				lh_isthmuscingulate	0.468	0.480121
				lh_lateraloccipital	0.4455	0.480121
				lh_lateralorbitofrontal	0.3605	0.452509
				lh_lingual	0.3715	0.452509
				lh_medialorbitofrontal	0.286	0.452509
				lh_middletemporal	0.064	0.394923
				lh_paracentral	0.234	0.452509
				lh_parahippocampal	0.2655	0.452509
				lh_parsopercularis	0.0305	0.27625
				lh_parsorbitalis	0.3195	0.452509
				lh_parstriangularis	0.2025	0.452509
				lh_pericalcarine	0.414	0.469552
				lh_postcentral	0.003	0.27625
				lh_posteriorcingulate	0.0895	0.394923
				lh_precentral	0.0135	0.27625
				lh_precuneus	0.447	0.480121
				lh_rostralanteriorcingulate	0.26	0.452509
				lh_rostralmiddlefrontal	0.09	0.429474
				lh_superiorfrontal	0.126	0.442
				lh_superiorparietal	0.157	0.452509
				lh_superiortemporal	0.0345	0.27625
				lh_supramarginal	0.043	0.3332
				lh_temporalpole	0.2315	0.452509
				lh_transversetemporal	0.039	0.3332
				rh_bankssts	0.244	0.452509
				rh_caudalanteriorcingulate	0.3495	0.452509
				rh_caudalmiddlefrontal	0.156	0.451714
				rh_cuneus	0.3685	0.453333
				rh_entorhinal	0.341	0.452509
				rh_frontalpole	0.402	0.453333
				rh_fusiform	0.464	0.480121
				rh_inferiorparietal	0.0235	0.27625
				rh_inferiortemporal	0.1105	0.429474
				rh_insula	0.43	0.480121
				rh_isthmuscingulate	0.4355	0.4905
				rh_lateraloccipital	0.2525	0.452509
				rh_lateralorbitofrontal	0.4625	0.480121
				rh_lingual	0.3275	0.452509
				rh_medialorbitofrontal	0.3465	0.452509
				rh_middletemporal	0.207	0.452509
				rh_paracentral	0.2775	0.452509
				rh_parahippocampal	0.4495	0.480121
				rh_parsopercularis	0.18	0.452509
				rh_parsorbitalis	0.2285	0.452509
				rh_parstriangularis	0.3225	0.452509
				rh_pericalcarine	0.262	0.452509
				rh_postcentral	0.014	0.27625
				rh_posteriorcingulate	0.1065	0.429474
				rh_precentral	0.1695	0.452509
				rh_precuneus	0.2235	0.452509
				rh_rostralanteriorcingulate	0.2935	0.452509
				rh_rostralmiddlefrontal	0.11	0.429474
				rh_superiorfrontal	0.309	0.452509
				rh_superiorparietal	0.07	0.394923
				rh_superiortemporal	0.037	0.27625
				rh_supramarginal	0.1085	0.429474
				rh_temporalpole	0.456	0.4905
				rh_transversetemporal	0.1765	0.452509
	subcortex	functional connectivity	early preHD	Laccumb	0.034	0.181364
				Lamyg	0.2325	0.2475
				Lcaud	0.1425	0.181364
				Lhippo	0.12	0.181364
				Lpal	0.104	0.181364
				Lput	0.083	0.181364
				Lthal	0.059	0.181364
				Raccumb	0.0455	0.181364
				Ramyg	0.2475	0.2475
				Rcaud	0.163	0.190167
				Rhippo	0.1425	0.181364
				Rpal	0.1155	0.181364
				Rput	0.084	0.181364
				Rthal	0.0705	0.181364
			late preHD	Laccumb	0.034	0.18
				Lamyg	0.2525	0.266
				Lcaud	0.159	0.1855
				Lhippo	0.1275	0.1855
				Lpal	0.09	0.18
				Lput	0.075	0.18
				Lthal	0.051	0.18
				Raccumb	0.0615	0.18
				Ramyg	0.266	0.266
				Rcaud	0.155	0.1855
				Rhippo	0.1335	0.1855
				Rpal	0.117	0.1855
				Rput	0.0875	0.18
				Rthal	0.07	0.18
			mHD	Laccumb	0.0295	0.187833
				Lamyg	0.231	0.248769
				Lcaud	0.154	0.196
				Lhippo	0.1345	0.1883
				Lpal	0.1145	0.1883
				Lput	0.079	0.187833
				Lthal	0.0585	0.187833
				Raccumb	0.0585	0.187833
				Ramyg	0.2645	0.2645
				Rcaud	0.168	0.196
				Rhippo	0.1305	0.1883
				Rpal	0.118	0.1883
				Rput	0.07	0.187833
				Rthal	0.0805	0.187833
		structural connectivity	early preHD	Laccumb	0.1185	0.2065
				Lamyg	0.2105	0.245583
				Lcaud	0.2085	0.245583
				Lhippo	0.404	0.404
				Lpal	0.0175	0.2065
				Lput	0.0815	0.2065
				Lthal	0.131	0.2065
				Raccumb	0.3175	0.341923
				Ramyg	0.1475	0.2065
				Rcaud	0.1355	0.2065
				Rhippo	0.0655	0.2065
				Rpal	0.098	0.2065
				Rput	0.0345	0.2065
				Rthal	0.0855	0.2065
			late preHD	Laccumb	0.109	0.414
				Lamyg	0.2205	0.353231
				Lcaud	0.203	0.25725
				Lhippo	0.414	0.25725
				Lpal	0.0235	0.21
				Lput	0.0775	0.21
				Lthal	0.1215	0.21
				Raccumb	0.328	0.21
				Ramyg	0.15	0.21
				Rcaud	0.1435	0.21
				Rhippo	0.0785	0.21
				Rpal	0.109	0.21
				Rput	0.0345	0.21
				Rthal	0.071	0.21
			mHD	Laccumb	0.1085	0.2051
				Lamyg	0.2205	0.25725
				Lcaud	0.212	0.25725
				Lhippo	0.4035	0.4035
				Lpal	0.025	0.2051
				Lput	0.0875	0.2051
				Lthal	0.132	0.2051
				Raccumb	0.309	0.332769
				Ramyg	0.135	0.2051
				Rcaud	0.1465	0.2051
				Rhippo	0.076	0.2051
				Rpal	0.0925	0.2051
				Rput	0.039	0.2051
				Rthal	0.09	0.2051
