# Supplementary material for: Cell-specific mechanisms drive connectivity across the time course of Huntington’s disease
Source: Nat Commun. 2025 Jul 1;16:5519. doi: 10.1038/s41467-025-60556-0 (PMC12218932; doi:10.1038/s41467-025-60556-0)
Supplement: Supplementary file 4 — Source Data [file 41467_2025_60556_MOESM4_ESM.zip › source data/main manuscript/Figure 3/Fig3_source data.xlsx]

## Sheet: Fig3a
See Table S11

## Sheet: Fig 3b-c
See Tables S6, S7 and S11
