# Supplementary material for: Cell-specific mechanisms drive connectivity across the time course of Huntington’s disease
Source: Nat Commun. 2025 Jul 1;16:5519. doi: 10.1038/s41467-025-60556-0 (PMC12218932; doi:10.1038/s41467-025-60556-0)
Supplement: Supplementary file 4 — Source Data [file 41467_2025_60556_MOESM4_ESM.zip › source data/main manuscript/Figure 2/Fig2_source data.xlsx]

## Sheet: Fig2a early preHD
V1	V2	V3	V4	V5	V6	V7	V8	V9	V10	V11	V12	V13	V14	V15	V16	V17	V18	V19	V20	V21	V22	V23	V24	V25	V26	V27	V28	V29	V30	V31	V32	V33	V34	V35	V36	V37	V38	V39	V40	V41	V42	V43	V44	V45	V46	V47	V48	V49	V50
0.19111	-0.382938	-0.124153	0.0715575	-0.0538566	-0.151451	-0.311451	-0.104595	-0.24987	-0.0740158	-0.225935	0.249212	-0.0339848	-0.133269	-0.243756	-0.222167	-0.33243	-0.0661293	-0.119208	0.0400551	-0.0921405	-0.420958	-0.077581	-0.113429	-0.299127	-0.207985	-0.0600274	-0.109063	0.0976204	-0.161749	-0.0300277	-0.0772044	0.0173118	-0.193012	-0.0284326	-0.227793	0.00935443	0.0885695	-0.117404	-0.0852837	-0.263537	0.0193044	-0.0856708	-0.0285629	-0.00532581	-0.0126958	-0.056954	-0.0446351	-0.386228	0.0507447
-0.382938	0.19111	-0.131483	0.209862	-0.0833539	-0.16327	-0.145311	-0.294059	0.0664298	0.140956	-0.249949	0.199751	0.018883	-0.102725	-0.101808	0.113331	-0.111946	0.208131	0.0408321	-0.197509	-0.0767291	-0.152455	-0.166095	0.0408431	0.0506413	-0.0246648	-0.0813454	-0.121345	-0.0861115	-0.107879	0.0376914	-0.097068	0.0692821	-0.206741	-0.177423	0.0336031	-0.0906213	-0.0338101	-0.204847	-0.154441	-0.193861	-0.190712	-0.0245414	0.00917205	-0.0636506	-0.114543	-0.0925273	-0.187658	-0.133911	-0.0147577
-0.124153	-0.131483	0.19111	0.236093	0.0552545	0.225123	0.104897	-0.0526458	-0.248246	0.264769	-0.283792	0.482281	0.151999	-0.0553384	-0.150907	-0.0340573	-0.0769708	-0.133392	-0.214015	0.189762	0.0866099	-0.314102	-0.183269	-0.0792125	-0.160034	-0.0766395	0.0414785	0.133556	0.0642335	0.0958871	-0.0439676	-0.066376	-0.0455431	-0.255066	-0.158076	-0.180083	-0.167979	0.301246	-0.213711	-0.00485046	0.125393	0.0231081	-0.00948495	0.373651	-0.0832614	0.200219	0.135828	-0.0269372	-0.234907	0.00969229
0.0715575	0.209862	0.236093	0.19111	0.228636	0.325287	0.142188	0.0867731	0.0718343	0.146835	0.235058	0.215042	0.237676	0.313891	-0.0461621	0.426274	0.395376	0.192561	0.130032	0.266549	0.0882372	0.0739584	0.0235035	0.205854	0.00287728	0.341631	0.362942	0.0207438	0.337032	0.188454	-0.191095	0.172741	0.250847	-0.195712	0.201286	0.291997	0.121667	-0.237442	-0.121483	0.238003	0.340449	0.18296	0.272206	0.0715359	0.245913	0.145096	0.0134308	0.165192	0.32697	0.355529
-0.0538566	-0.0833539	0.0552545	0.228636	0.19111	0.270658	0.323734	0.150389	0.0230262	0.248713	0.143551	0.279673	0.256147	0.183646	0.291044	-0.0493274	0.0425058	0.360035	0.233536	0.140394	0.264188	-0.165138	0.134978	0.195177	-0.0690698	0.136187	0.129294	0.175242	0.0696682	0.278017	0.357995	0.152784	-0.0988863	-0.23083	-0.227229	-0.0898687	0.0979327	0.275393	0.36361	-0.055077	0.108946	0.100497	-0.0151358	0.309295	0.0835143	0.368514	0.158206	0.251458	-0.0239638	0.0543504
-0.151451	-0.16327	0.225123	0.325287	0.270658	0.19111	0.0201398	0.562287	-0.116379	0.391912	0.0653511	0.524316	0.277073	0.352163	0.143706	-0.00239938	0.190381	0.404434	0.238461	-0.163703	0.0832421	-0.350258	0.237677	0.150013	-0.171568	0.0327444	0.336854	0.110622	0.447059	0.158326	0.279528	0.342061	-0.147711	-0.172381	-0.133403	-0.304388	0.147374	0.320137	0.174842	0.180036	0.0420248	0.586186	-0.059792	0.482274	0.386707	0.354691	0.419825	0.565127	0.14843	0.100019
-0.311451	-0.145311	0.104897	0.142188	0.323734	0.0201398	0.19111	-0.00814393	-0.174245	0.011898	0.0197871	0.483374	0.141131	0.0624289	0.0401371	0.126095	0.241109	0.210988	0.188572	0.0825631	-0.0365322	-0.394852	0.0944163	-0.0253926	-0.221702	-0.301986	0.222128	0.103051	0.381254	0.0307856	0.0926987	0.239651	0.000318777	0.00621454	0.0449086	-0.222029	0.287836	0.227967	-0.0358337	-0.106646	-0.059717	0.13703	-0.0183548	0.171035	0.0329101	0.247498	0.0898885	0.26513	-0.0405736	0.242079
-0.104595	-0.294059	-0.0526458	0.0867731	0.150389	0.562287	-0.00814393	0.19111	-0.252095	-0.166864	-0.0640648	0.344239	0.112125	-0.0196314	0.16803	-0.241412	-0.0827693	0.0751891	0.0341799	-0.0756512	-0.200042	-0.362835	0.0746161	-0.0590946	-0.191084	-0.0789147	0.0996501	-0.120216	0.0420719	0.0477784	0.0109158	0.0725652	-0.115235	-0.164337	-0.175944	-0.262184	-0.0462409	-0.0711152	-0.165969	0.212018	-0.101939	0.120692	-0.215496	0.00445708	0.0248505	0.221146	0.0120411	0.0269274	-0.113946	0.0704477
-0.24987	0.0664298	-0.248246	0.0718343	0.0230262	-0.116379	-0.174245	-0.252095	0.19111	0.00998167	-0.132178	0.167899	-0.146362	-0.114542	-0.0356435	-0.0123223	-0.149087	0.136743	-0.0794115	-0.0593969	0.149572	0.098177	-0.193847	-0.165548	-0.140862	-0.0352391	-0.0799376	-0.187838	-0.159623	-0.141649	0.0216086	0.00773112	-0.0516056	-0.277075	-0.217639	0.185178	-0.169808	-0.164824	-0.279664	-0.0150787	-0.169668	-0.110621	0.298271	-0.181402	0.0127169	-0.0590053	-0.15856	-0.256648	0.079258	-0.0561696
-0.0740158	0.140956	0.264769	0.146835	0.248713	0.391912	0.011898	-0.166864	0.00998167	0.19111	0.157645	0.248157	0.132815	0.166024	-0.0191358	0.423942	0.344194	0.315311	0.184521	-0.0610373	-0.0234888	-0.00874767	0.0280418	0.267319	-0.163684	0.342658	0.476047	0.0232478	0.259453	0.184603	0.0341459	0.165409	0.115633	-0.132752	0.207798	0.0666907	0.217307	-0.0494349	-0.113356	0.165072	0.224511	-0.02879	0.151668	-0.0269613	0.123272	0.0933884	0.106356	0.0784301	0.180322	0.304206
-0.225935	-0.249949	-0.283792	0.235058	0.143551	0.0653511	0.0197871	-0.0640648	-0.132178	0.157645	0.19111	0.527401	0.52146	-0.107971	0.212752	-0.182255	0.00100469	0.0819335	-0.151107	0.129095	0.0857653	-0.287439	-0.261431	-0.145102	-0.138307	-0.0224589	-0.010521	-0.0125699	0.198799	-0.167672	0.0573365	0.166995	0.0407554	-0.192657	-0.414454	-0.180643	-0.130188	0.13697	-0.131515	-0.0251315	-0.185504	-0.220727	0.112344	0.19505	0.0482238	0.246584	0.35698	-0.0866988	0.254298	-0.144235
0.249212	0.199751	0.482281	0.215042	0.279673	0.524316	0.483374	0.344239	0.167899	0.248157	0.527401	0.19111	0.35506	0.516443	0.121408	0.710749	0.719068	0.528836	0.517899	-0.196401	0.326257	0.293106	0.387292	0.55967	0.0530556	0.490145	0.685149	0.377675	0.648495	0.499803	0.120685	0.282473	0.495663	0.121134	0.36861	0.040082	0.491407	0.0821911	-0.0687537	0.481158	0.685088	0.389546	0.17207	0.246147	0.694316	0.33637	0.159635	0.544163	0.540246	0.507594
-0.0339848	0.018883	0.151999	0.237676	0.256147	0.277073	0.141131	0.112125	-0.146362	0.132815	0.52146	0.35506	0.19111	0.221087	0.18753	0.166733	0.318804	0.154403	0.141018	0.00817037	-0.162927	-0.0782743	0.215717	0.208222	-0.099511	0.199201	0.38748	0.0353296	0.370561	0.213378	0.0705406	0.115736	0.224084	-0.0263772	-0.0285222	0.0119005	0.188357	0.0753394	-0.148425	0.341907	0.309794	0.180154	0.0400438	0.264019	0.328006	0.152663	0.0940995	0.230154	0.187965	0.257742
-0.133269	-0.102725	-0.0553384	0.313891	0.183646	0.352163	0.0624289	-0.0196314	-0.114542	0.166024	-0.107971	0.516443	0.221087	0.19111	0.286581	-0.244491	-0.184543	0.191325	-0.0346972	0.125193	0.203549	-0.282247	0.0079284	0.0567815	-0.0680868	-0.0375416	0.00611324	0.10901	-0.0212857	0.0884944	0.0588682	0.0119599	-0.0752457	-0.147117	-0.0320225	-0.0652455	-0.0248712	0.289151	-0.0699398	0.184532	-0.0530871	0.251766	0.0900588	0.369436	0.100449	0.318964	0.235937	-0.199185	0.148125	0.0393282
-0.243756	-0.101808	-0.150907	-0.0461621	0.291044	0.143706	0.0401371	0.16803	-0.0356435	-0.0191358	0.212752	0.121408	0.18753	0.286581	0.19111	-0.0653741	-0.0139488	0.375463	0.0365957	-0.21835	-0.0168737	0.0747075	-0.0769492	0.0590595	0.29371	0.0275559	0.0709243	-0.023696	0.276941	0.0970813	0.250171	0.278819	0.128192	-0.0347944	-0.124681	-0.0498364	-0.050439	-0.0860966	0.169258	0.206109	-0.0632348	0.276594	0.0145066	0.113092	0.275401	0.135123	0.183858	0.287568	0.0108879	-0.0317158
-0.222167	0.113331	-0.0340573	0.426274	-0.0493274	-0.00239938	0.126095	-0.241412	-0.0123223	0.423942	-0.182255	0.710749	0.166733	-0.244491	-0.0653741	0.19111	-0.186828	0.0256101	-0.0786845	0.26973	0.269312	-0.241254	-0.381904	0.240973	-0.24673	-0.0646324	-0.180533	0.303795	-0.304371	-0.104899	0.0560667	-0.209584	0.121695	-0.34878	-0.0771865	-0.122248	0.0307374	0.58524	-0.331566	-0.096965	-0.0371108	-0.157272	0.172011	0.390549	-0.00896856	0.292182	-0.0286657	-0.149761	-0.0735698	-0.0453411
-0.33243	-0.111946	-0.0769708	0.395376	0.0425058	0.190381	0.241109	-0.0827693	-0.149087	0.344194	0.00100469	0.719068	0.318804	-0.184543	-0.0139488	-0.186828	0.19111	0.125782	0.263335	0.214632	0.148484	-0.247382	-0.185621	0.0838791	-0.152257	0.102723	0.258297	0.346969	-0.0913441	0.305644	0.238612	0.00599128	0.257184	-0.19078	-0.260734	-0.0914147	0.264522	0.403662	-0.209595	0.0647145	0.205083	-0.0725597	0.0716114	0.426046	0.14851	0.378331	0.369991	-0.140284	-0.255526	-0.257997
-0.0661293	0.208131	-0.133392	0.192561	0.360035	0.404434	0.210988	0.0751891	0.136743	0.315311	0.0819335	0.528836	0.154403	0.191325	0.375463	0.0256101	0.125782	0.19111	-0.147399	0.239584	0.0877848	-0.10975	-0.121731	0.0988466	-0.0410848	0.194345	0.285482	0.152688	0.0952528	0.182203	0.188919	0.256191	0.156733	0.0531364	-0.102224	0.292303	0.00867198	0.243258	-0.021249	0.178699	0.165324	0.0643819	0.205663	0.471113	0.122595	0.44424	0.0107349	-0.0550075	0.189621	0.0282537
-0.119208	0.0408321	-0.214015	0.130032	0.233536	0.238461	0.188572	0.0341799	-0.0794115	0.184521	-0.151107	0.517899	0.141018	-0.0346972	0.0365957	-0.0786845	0.263335	-0.147399	0.19111	0.286411	-0.0598201	-0.285816	-0.197521	-0.0171452	-0.173313	-0.134362	0.253631	0.00873739	0.129676	-0.0387936	-0.0262392	0.143704	-0.0432187	-0.172467	0.0894787	0.0263023	-0.0698963	0.149528	-0.141235	-0.00108635	0.177459	0.0672719	0.0578191	0.195269	-0.0769817	0.229606	0.111508	0.0543294	0.0841146	-0.113423
0.0400551	-0.197509	0.189762	0.266549	0.140394	-0.163703	0.0825631	-0.0756512	-0.0593969	-0.0610373	0.129095	-0.196401	0.00817037	0.125193	-0.21835	0.26973	0.214632	0.239584	0.286411	0.19111	0.00594494	-0.0619531	0.0898567	0.110077	-0.245798	0.0909233	0.243417	0.103259	0.20561	0.142771	0.101068	0.220929	0.0635986	-0.0862976	0.178296	-0.316616	0.165789	0.112444	-0.169162	-0.0166692	0.154151	0.0329209	-0.0911686	-0.0633817	0.0914688	-0.0918053	-0.113144	0.125105	0.16797	0.125998
-0.0921405	-0.0767291	0.0866099	0.0882372	0.264188	0.0832421	-0.0365322	-0.200042	0.149572	-0.0234888	0.0857653	0.326257	-0.162927	0.203549	-0.0168737	0.269312	0.148484	0.0877848	-0.0598201	0.00594494	0.19111	-0.0579986	-0.00588039	-0.213249	-0.217544	-0.274442	0.139321	-0.00666478	0.203647	0.0289502	-0.0265996	0.152769	0.185427	-0.0515002	0.136638	-0.0139508	0.0685412	0.303551	-0.108991	0.0794995	0.0215927	0.0308825	0.207051	-0.0716477	0.0318875	-0.0742525	-0.299832	0.0831952	0.183228	0.182874
-0.420958	-0.152455	-0.314102	0.0739584	-0.165138	-0.350258	-0.394852	-0.362835	0.098177	-0.00874767	-0.287439	0.293106	-0.0782743	-0.282247	0.0747075	-0.241254	-0.247382	-0.10975	-0.285816	-0.0619531	-0.0579986	0.19111	-0.333149	-0.361174	-0.153019	-0.297163	-0.267986	-0.273867	-0.221429	-0.369385	-0.0956235	-0.145819	0.0302075	-0.152943	-0.259552	0.0649666	-0.224048	-0.143812	-0.286042	-0.173187	-0.441534	-0.254048	0.0359099	-0.15976	-0.039307	-0.144017	-0.151056	-0.287111	-0.0578834	-0.246169
-0.077581	-0.166095	-0.183269	0.0235035	0.134978	0.237677	0.0944163	0.0746161	-0.193847	0.0280418	-0.261431	0.387292	0.215717	0.0079284	-0.0769492	-0.381904	-0.185621	-0.121731	-0.197521	0.0898567	-0.00588039	-0.333149	0.19111	0.0439331	-0.136867	-0.161438	0.0823959	0.0656863	0.0451588	0.044606	0.042225	0.0117327	-0.0233255	-0.288404	-0.351117	-0.233653	-0.0299721	0.1006	-0.0921686	-0.0341489	-0.0416569	0.165974	-0.0380621	0.138296	0.05238	0.0386561	0.0400431	0.0854693	-0.160037	-0.0114187
-0.113429	0.0408431	-0.0792125	0.205854	0.195177	0.150013	-0.0253926	-0.0590946	-0.165548	0.267319	-0.145102	0.55967	0.208222	0.0567815	0.0590595	0.240973	0.0838791	0.0988466	-0.0171452	0.110077	-0.213249	-0.361174	0.0439331	0.19111	-0.127484	-0.0990589	0.409636	-0.0130383	0.152399	-0.17605	0.000317392	0.146764	0.0349764	-0.338002	0.0299615	-0.176606	-0.024816	0.188399	-0.113378	0.0806105	0.030692	0.161134	-0.00444159	0.218429	0.0262135	0.143505	0.0249266	0.141877	0.11271	0.237362
-0.299127	0.0506413	-0.160034	0.00287728	-0.0690698	-0.171568	-0.221702	-0.191084	-0.140862	-0.163684	-0.138307	0.0530556	-0.099511	-0.0680868	0.29371	-0.24673	-0.152257	-0.0410848	-0.173313	-0.245798	-0.217544	-0.153019	-0.136867	-0.127484	0.19111	-0.3338	-0.0256696	-0.244757	0.0423192	-0.177705	-0.0859879	-0.00991091	0.0916676	-0.152742	-0.248744	-0.0222489	-0.204088	-0.1347	-0.121779	-0.04822	-0.354939	-0.0474405	-0.270854	-0.0831646	-0.296948	-0.128681	-0.0333766	-0.0326794	0.0672345	-0.116407
-0.207985	-0.0246648	-0.0766395	0.341631	0.136187	0.0327444	-0.301986	-0.0789147	-0.0352391	0.342658	-0.0224589	0.490145	0.199201	-0.0375416	0.0275559	-0.0646324	0.102723	0.194345	-0.134362	0.0909233	-0.274442	-0.297163	-0.161438	-0.0990589	-0.3338	0.19111	0.170074	-0.226287	0.0769967	-0.246693	-0.0308083	0.0835492	-0.107128	-0.217423	0.0559251	0.0148381	-0.119392	0.333121	-0.13787	-0.103879	-0.156437	-0.0265422	0.0917586	0.326993	-0.0959241	0.277882	-0.0957857	-0.0601304	-0.0401149	0.0365548
-0.0600274	-0.0813454	0.0414785	0.362942	0.129294	0.336854	0.222128	0.0996501	-0.0799376	0.476047	-0.010521	0.685149	0.38748	0.00611324	0.0709243	-0.180533	0.258297	0.285482	0.253631	0.243417	0.139321	-0.267986	0.0823959	0.409636	-0.0256696	0.170074	0.19111	0.313411	0.147352	0.432798	0.123946	-0.0675296	0.0408791	-0.215678	-0.17314	-0.0646684	0.174711	0.47177	-0.195099	0.0663347	0.247261	0.235275	0.101931	0.647027	0.193657	0.37244	0.275379	0.146644	-0.0960836	0.120239
-0.109063	-0.121345	0.133556	0.0207438	0.175242	0.110622	0.103051	-0.120216	-0.187838	0.0232478	-0.0125699	0.377675	0.0353296	0.10901	-0.023696	0.303795	0.346969	0.152688	0.00873739	0.103259	-0.00666478	-0.273867	0.0656863	-0.0130383	-0.244757	-0.226287	0.313411	0.19111	0.236119	0.102119	-0.0518793	0.149879	0.0204013	-0.221731	0.172646	-0.138805	0.0654901	0.273318	-0.136499	-0.00941699	0.242561	0.0215916	0.0333121	0.0931111	-0.102572	0.0539508	-0.186317	0.0970278	0.0908829	0.221356
0.0976204	-0.0861115	0.0642335	0.337032	0.0696682	0.447059	0.381254	0.0420719	-0.159623	0.259453	0.198799	0.648495	0.370561	-0.0212857	0.276941	-0.304371	-0.0913441	0.0952528	0.129676	0.20561	0.203647	-0.221429	0.0451588	0.152399	0.0423192	0.0769967	0.147352	0.236119	0.19111	0.389637	0.126923	-0.294014	0.269574	-0.114721	0.0169132	-0.110504	0.301895	0.421367	-0.176814	0.178178	0.318155	0.234791	0.0412664	0.401308	0.382411	0.476124	0.434686	0.306609	-0.111189	-0.0614902
-0.161749	-0.107879	0.0958871	0.188454	0.278017	0.158326	0.0307856	0.0477784	-0.141649	0.184603	-0.167672	0.499803	0.213378	0.0884944	0.0970813	-0.104899	0.305644	0.182203	-0.0387936	0.142771	0.0289502	-0.369385	0.044606	-0.17605	-0.177705	-0.246693	0.432798	0.102119	0.389637	0.19111	0.18459	0.196459	0.0755994	-0.153899	0.0721097	-0.143915	0.233456	0.29693	-0.00859497	0.0400618	-0.112778	0.228272	0.0393681	0.217605	0.103723	0.20663	0.201514	0.109575	0.0275243	0.21473
-0.0300277	0.0376914	-0.0439676	-0.191095	0.357995	0.279528	0.0926987	0.0109158	0.0216086	0.0341459	0.0573365	0.120685	0.0705406	0.0588682	0.250171	0.0560667	0.238612	0.188919	-0.0262392	0.101068	-0.0265996	-0.0956235	0.042225	0.000317392	-0.0859879	-0.0308083	0.123946	-0.0518793	0.126923	0.18459	0.19111	0.327145	0.104165	0.035218	-0.169722	0.214116	0.0315584	-0.0295216	-0.0214249	0.0530101	0.078311	-0.00714563	0.146424	0.232063	-0.0100024	0.0657582	-0.173683	0.00322839	0.0500819	0.158443
-0.0772044	-0.097068	-0.066376	0.172741	0.152784	0.342061	0.239651	0.0725652	0.00773112	0.165409	0.166995	0.282473	0.115736	0.0119599	0.278819	-0.209584	0.00599128	0.256191	0.143704	0.220929	0.152769	-0.145819	0.0117327	0.146764	-0.00991091	0.0835492	-0.0675296	0.149879	-0.294014	0.196459	0.327145	0.19111	-0.052416	-0.0850278	-0.171204	0.013681	0.0674954	0.173006	-0.0358876	-0.0101973	0.0971419	-0.0504573	0.0271149	0.157418	0.0621785	0.391472	0.0636624	-0.0451402	-0.0488621	-0.0197219
0.0173118	0.0692821	-0.0455431	0.250847	-0.0988863	-0.147711	0.000318777	-0.115235	-0.0516056	0.115633	0.0407554	0.495663	0.224084	-0.0752457	0.128192	0.121695	0.257184	0.156733	-0.0432187	0.0635986	0.185427	0.0302075	-0.0233255	0.0349764	0.0916676	-0.107128	0.0408791	0.0204013	0.269574	0.0755994	0.104165	-0.052416	0.19111	0.0570304	-0.0200714	-0.174741	0.0207723	0.295768	-0.13276	-0.0868355	-0.0643907	-0.00482404	0.0884969	0.146131	0.300696	0.177442	0.392155	0.0401717	0.0339309	-0.088625
-0.193012	-0.206741	-0.255066	-0.195712	-0.23083	-0.172381	0.00621454	-0.164337	-0.277075	-0.132752	-0.192657	0.121134	-0.0263772	-0.147117	-0.0347944	-0.34878	-0.19078	0.0531364	-0.172467	-0.0862976	-0.0515002	-0.152943	-0.288404	-0.338002	-0.152742	-0.217423	-0.215678	-0.221731	-0.114721	-0.153899	0.035218	-0.0850278	0.0570304	0.19111	-0.261423	-0.245491	-0.182986	-0.143869	-0.0354699	-0.122688	-0.288345	-0.129417	-0.0829877	-0.140008	0.138086	-0.00153871	0.131981	-0.16282	-0.138204	-0.371177
-0.0284326	-0.177423	-0.158076	0.201286	-0.227229	-0.133403	0.0449086	-0.175944	-0.217639	0.207798	-0.414454	0.36861	-0.0285222	-0.0320225	-0.124681	-0.0771865	-0.260734	-0.102224	0.0894787	0.178296	0.136638	-0.259552	-0.351117	0.0299615	-0.248744	0.0559251	-0.17314	0.172646	0.0169132	0.0721097	-0.169722	-0.171204	-0.0200714	-0.261423	0.19111	-0.170226	-0.0283254	0.154181	-0.241862	-0.30227	0.0435669	-0.121769	-0.0269558	0.113282	-0.0173908	0.181754	0.125214	0.0044002	-0.376658	-0.161815
-0.227793	0.0336031	-0.180083	0.291997	-0.0898687	-0.304388	-0.222029	-0.262184	0.185178	0.0666907	-0.180643	0.040082	0.0119005	-0.0652455	-0.0498364	-0.122248	-0.0914147	0.292303	0.0263023	-0.316616	-0.0139508	0.0649666	-0.233653	-0.176606	-0.0222489	0.0148381	-0.0646684	-0.138805	-0.110504	-0.143915	0.214116	0.013681	-0.174741	-0.245491	-0.170226	0.19111	-0.109893	0.111204	-0.179789	-0.21912	-0.183311	-0.147167	0.09618	0.0470899	-0.00383786	-0.159933	0.0246934	-0.114903	-0.184005	-0.120964
0.00935443	-0.0906213	-0.167979	0.121667	0.0979327	0.147374	0.287836	-0.0462409	-0.169808	0.217307	-0.130188	0.491407	0.188357	-0.0248712	-0.050439	0.0307374	0.264522	0.00867198	-0.0698963	0.165789	0.0685412	-0.224048	-0.0299721	-0.024816	-0.204088	-0.119392	0.174711	0.0654901	0.301895	0.233456	0.0315584	0.0674954	0.0207723	-0.182986	-0.0283254	-0.109893	0.19111	0.168154	-0.138649	0.0985321	0.174976	0.109816	0.0753101	0.299782	-0.101871	0.145115	0.0342782	0.00540432	0.0383205	0.181395
0.0885695	-0.0338101	0.301246	-0.237442	0.275393	0.320137	0.227967	-0.0711152	-0.164824	-0.0494349	0.13697	0.0821911	0.0753394	0.289151	-0.0860966	0.58524	0.403662	0.243258	0.149528	0.112444	0.303551	-0.143812	0.1006	0.188399	-0.1347	0.333121	0.47177	0.273318	0.421367	0.29693	-0.0295216	0.173006	0.295768	-0.143869	0.154181	0.111204	0.168154	0.19111	-0.131612	0.231563	0.473312	0.0696847	0.100529	0.0314893	0.0734653	0.159701	-0.0303221	0.150548	0.310556	0.496406
-0.117404	-0.204847	-0.213711	-0.121483	0.36361	0.174842	-0.0358337	-0.165969	-0.279664	-0.113356	-0.131515	-0.0687537	-0.148425	-0.0699398	0.169258	-0.331566	-0.209595	-0.021249	-0.141235	-0.169162	-0.108991	-0.286042	-0.0921686	-0.113378	-0.121779	-0.13787	-0.195099	-0.136499	-0.176814	-0.00859497	-0.0214249	-0.0358876	-0.13276	-0.0354699	-0.241862	-0.179789	-0.138649	-0.131612	0.19111	-0.0371508	-0.164461	-0.167242	-0.298512	-0.141707	-0.152466	0.0384315	-0.0992897	-0.0902415	-0.0367988	-0.227481
-0.0852837	-0.154441	-0.00485046	0.238003	-0.055077	0.180036	-0.106646	0.212018	-0.0150787	0.165072	-0.0251315	0.481158	0.341907	0.184532	0.206109	-0.096965	0.0647145	0.178699	-0.00108635	-0.0166692	0.0794995	-0.173187	-0.0341489	0.0806105	-0.04822	-0.103879	0.0663347	-0.00941699	0.178178	0.0400618	0.0530101	-0.0101973	-0.0868355	-0.122688	-0.30227	-0.21912	0.0985321	0.231563	-0.0371508	0.19111	-0.144447	0.33954	0.0823836	0.35549	0.295828	0.204008	0.326151	0.208489	-0.148378	-0.11877
-0.263537	-0.193861	0.125393	0.340449	0.108946	0.0420248	-0.059717	-0.101939	-0.169668	0.224511	-0.185504	0.685088	0.309794	-0.0530871	-0.0632348	-0.0371108	0.205083	0.165324	0.177459	0.154151	0.0215927	-0.441534	-0.0416569	0.030692	-0.354939	-0.156437	0.247261	0.242561	0.318155	-0.112778	0.078311	0.0971419	-0.0643907	-0.288345	0.0435669	-0.183311	0.174976	0.473312	-0.164461	-0.144447	0.19111	0.113758	-0.0299151	0.346066	-0.0409833	0.378703	0.110187	0.125754	-0.0356439	0.0924213
0.0193044	-0.190712	0.0231081	0.18296	0.100497	0.586186	0.13703	0.120692	-0.110621	-0.02879	-0.220727	0.389546	0.180154	0.251766	0.276594	-0.157272	-0.0725597	0.0643819	0.0672719	0.0329209	0.0308825	-0.254048	0.165974	0.161134	-0.0474405	-0.0265422	0.235275	0.0215916	0.234791	0.228272	-0.00714563	-0.0504573	-0.00482404	-0.129417	-0.121769	-0.147167	0.109816	0.0696847	-0.167242	0.33954	0.113758	0.19111	-0.041826	0.109412	0.159387	0.203398	0.15908	0.2755	0.226198	0.184455
-0.0856708	-0.0245414	-0.00948495	0.272206	-0.0151358	-0.059792	-0.0183548	-0.215496	0.298271	0.151668	0.112344	0.17207	0.0400438	0.0900588	0.0145066	0.172011	0.0716114	0.205663	0.0578191	-0.0911686	0.207051	0.0359099	-0.0380621	-0.00444159	-0.270854	0.0917586	0.101931	0.0333121	0.0412664	0.0393681	0.146424	0.0271149	0.0884969	-0.0829877	-0.0269558	0.09618	0.0753101	0.100529	-0.298512	0.0823836	-0.0299151	-0.041826	0.19111	-0.000438166	0.0416875	0.0847511	-0.0163639	-0.160009	0.0700276	0.113818
-0.0285629	0.00917205	0.373651	0.0715359	0.309295	0.482274	0.171035	0.00445708	-0.181402	-0.0269613	0.19505	0.246147	0.264019	0.369436	0.113092	0.390549	0.426046	0.471113	0.195269	-0.0633817	-0.0716477	-0.15976	0.138296	0.218429	-0.0831646	0.326993	0.647027	0.0931111	0.401308	0.217605	0.232063	0.157418	0.146131	-0.140008	0.113282	0.0470899	0.299782	0.0314893	-0.141707	0.35549	0.346066	0.109412	-0.000438166	0.19111	0.227501	0.130396	0.0727992	0.308547	0.219259	0.353817
-0.00532581	-0.0636506	-0.0832614	0.245913	0.0835143	0.386707	0.0329101	0.0248505	0.0127169	0.123272	0.0482238	0.694316	0.328006	0.100449	0.275401	-0.00896856	0.14851	0.122595	-0.0769817	0.0914688	0.0318875	-0.039307	0.05238	0.0262135	-0.296948	-0.0959241	0.193657	-0.102572	0.382411	0.103723	-0.0100024	0.0621785	0.300696	0.138086	-0.0173908	-0.00383786	-0.101871	0.0734653	-0.152466	0.295828	-0.0409833	0.159387	0.0416875	0.227501	0.19111	0.34248	0.168072	0.124772	0.205909	0.0494142
-0.0126958	-0.114543	0.200219	0.145096	0.368514	0.354691	0.247498	0.221146	-0.0590053	0.0933884	0.246584	0.33637	0.152663	0.318964	0.135123	0.292182	0.378331	0.44424	0.229606	-0.0918053	-0.0742525	-0.144017	0.0386561	0.143505	-0.128681	0.277882	0.37244	0.0539508	0.476124	0.20663	0.0657582	0.391472	0.177442	-0.00153871	0.181754	-0.159933	0.145115	0.159701	0.0384315	0.204008	0.378703	0.203398	0.0847511	0.130396	0.34248	0.19111	-0.004472	0.3027	0.404799	0.0784019
-0.056954	-0.0925273	0.135828	0.0134308	0.158206	0.419825	0.0898885	0.0120411	-0.15856	0.106356	0.35698	0.159635	0.0940995	0.235937	0.183858	-0.0286657	0.369991	0.0107349	0.111508	-0.113144	-0.299832	-0.151056	0.0400431	0.0249266	-0.0333766	-0.0957857	0.275379	-0.186317	0.434686	0.201514	-0.173683	0.0636624	0.392155	0.131981	0.125214	0.0246934	0.0342782	-0.0303221	-0.0992897	0.326151	0.110187	0.15908	-0.0163639	0.0727992	0.168072	-0.004472	0.19111	0.17065	0.243955	0.112792
-0.0446351	-0.187658	-0.0269372	0.165192	0.251458	0.565127	0.26513	0.0269274	-0.256648	0.0784301	-0.0866988	0.544163	0.230154	-0.199185	0.287568	-0.149761	-0.140284	-0.0550075	0.0543294	0.125105	0.0831952	-0.287111	0.0854693	0.141877	-0.0326794	-0.0601304	0.146644	0.0970278	0.306609	0.109575	0.00322839	-0.0451402	0.0401717	-0.16282	0.0044002	-0.114903	0.00540432	0.150548	-0.0902415	0.208489	0.125754	0.2755	-0.160009	0.308547	0.124772	0.3027	0.17065	0.19111	0.0603272	0.108765
-0.386228	-0.133911	-0.234907	0.32697	-0.0239638	0.14843	-0.0405736	-0.113946	0.079258	0.180322	0.254298	0.540246	0.187965	0.148125	0.0108879	-0.0735698	-0.255526	0.189621	0.0841146	0.16797	0.183228	-0.0578834	-0.160037	0.11271	0.0672345	-0.0401149	-0.0960836	0.0908829	-0.111189	0.0275243	0.0500819	-0.0488621	0.0339309	-0.138204	-0.376658	-0.184005	0.0383205	0.310556	-0.0367988	-0.148378	-0.0356439	0.226198	0.0700276	0.219259	0.205909	0.404799	0.243955	0.0603272	0.19111	-0.0285666
0.0507447	-0.0147577	0.00969229	0.355529	0.0543504	0.100019	0.242079	0.0704477	-0.0561696	0.304206	-0.144235	0.507594	0.257742	0.0393282	-0.0317158	-0.0453411	-0.257997	0.0282537	-0.113423	0.125998	0.182874	-0.246169	-0.0114187	0.237362	-0.116407	0.0365548	0.120239	0.221356	-0.0614902	0.21473	0.158443	-0.0197219	-0.088625	-0.371177	-0.161815	-0.120964	0.181395	0.496406	-0.227481	-0.11877	0.0924213	0.184455	0.113818	0.353817	0.0494142	0.0784019	0.112792	0.108765	-0.0285666	0.19111
-0.0277879	0.0748962	0.0687259	0.222884	-0.120339	0.253361	0.324796	-0.0522557	-0.173573	0.296768	-0.0559607	0.792634	0.163832	-0.06642	-0.130902	-0.0676885	0.255395	-0.185681	-0.0488432	0.262784	0.165981	-0.088203	-0.0520155	0.213519	-0.140655	0.104015	-0.0274796	0.279229	-0.0360542	0.136329	-0.208061	-0.172228	0.234916	-0.175569	-0.059681	0.0175017	0.134217	0.313867	-0.257328	0.0128628	0.329887	0.0514226	-0.00952352	0.347609	0.14708	0.377147	0.220609	-0.129606	-0.094106	0.0912458
-0.108493	0.14448	-0.110457	0.153342	0.411138	0.335593	0.0824761	0.0272969	0.0860137	0.126041	0.292848	0.392092	0.119392	0.139823	0.347928	0.0536719	0.276267	0.1546	-0.0957586	0.192637	-0.0607951	-0.0568036	0.029195	0.0937361	-0.00773157	0.00544278	0.329604	-0.174728	0.270481	0.117247	-0.00489452	0.192497	0.332637	0.0546373	0.0502962	0.303078	-0.0225508	0.178744	-0.0290969	0.283368	0.0524174	0.0316837	0.258907	0.307564	0.0470477	0.327086	-0.111329	-0.0170492	0.179908	0.176983
-0.0931379	0.0149703	-0.0844212	0.238151	0.306507	0.359891	0.395456	0.17905	0.0076036	0.421211	0.0423825	0.578919	0.353291	0.18251	0.141751	-0.0768713	0.108282	0.0627488	-0.346611	0.199508	-0.0496556	-0.0599959	-0.00587315	-0.013586	-0.0505728	0.0934821	0.272819	-0.207954	0.203182	0.154718	-0.00918603	0.223664	0.19697	-0.081312	-0.0430661	0.0803303	-0.0376087	0.392992	-0.0442549	0.238259	0.155335	0.237958	0.184826	0.557221	0.115845	0.217471	0.0938611	0.154361	0.120179	0.0255563
0.144174	-0.0279777	0.310416	0.0871748	0.315024	0.0990544	0.242866	0.135354	0.144561	-0.101378	0.303307	-0.163691	0.150271	0.31379	-0.0273827	0.398512	0.409621	0.393996	0.350518	-0.426519	0.0750308	0.0689249	0.238087	0.207916	-0.184164	0.200533	0.382139	0.168038	0.373991	0.354364	0.216016	0.357573	0.147948	0.0400408	0.240873	-0.0913991	0.328555	0.113887	-0.0517762	0.243785	0.325313	0.217273	0.128574	-0.0741049	0.282962	0.152948	-0.00302924	0.34691	0.283055	0.299282
-0.282008	-0.125272	-0.0390498	-0.00465214	0.0922486	-0.0285033	-0.126448	-0.261991	-0.174455	-0.118782	-0.0386195	0.113326	-0.148851	0.0403129	-0.245525	0.110917	-0.0474095	-0.0323258	-0.200683	-0.033126	-0.0507435	-0.285659	-0.194676	-0.278074	-0.310489	-0.201528	0.0142507	-0.0821917	0.0466576	-0.0254862	-0.146687	0.0400697	0.0734393	-0.226919	-0.0909334	-0.223287	-0.0686375	0.351674	-0.265269	-0.0670985	4.65022214855515e-05	-0.0124991	0.00864473	-0.091751	-0.158702	-0.138649	-0.361824	-0.0105009	0.00731763	0.068775
-0.407691	-0.0186145	-0.44057	0.094764	-0.218809	-0.498127	-0.545253	-0.433021	0.311524	-0.134648	-0.449561	0.0809428	-0.124192	-0.314991	-0.082305	-0.266306	-0.299879	-0.10887	-0.327219	-0.2699	-0.165766	0.119764	-0.470304	-0.39253	-0.0755802	-0.265379	-0.311047	-0.313529	-0.229712	-0.48717	-0.125708	-0.0421982	-0.273497	-0.301348	-0.31374	-0.0598217	-0.26315	-0.114485	-0.218924	-0.141602	-0.449593	-0.25044	-0.224637	-0.199733	-0.281045	-0.198205	-0.0596054	-0.424454	-0.0837671	-0.264612
-0.0429926	-0.318983	-0.146238	-0.0172851	0.132125	0.141412	0.048901	-0.0942446	-0.325997	-0.0482918	-0.236519	0.284289	0.11374	-0.0258916	0.0149885	-0.161254	-0.198839	-0.021463	-0.240935	-0.00333496	-0.0607675	-0.491381	0.130054	-0.144012	-0.292431	-0.339788	0.0804179	-0.0311475	0.0805421	0.138626	0.116688	0.0118914	-0.0915198	-0.188268	-0.260213	-0.367942	-0.0417071	0.0524039	-0.14254	-0.0920297	-0.0339056	0.0842873	-0.170964	0.0797921	-0.0484073	0.0234735	-0.0716965	0.0443369	-0.171818	0.0431008
-0.127522	-0.119215	-0.282487	0.130636	0.0916986	0.0648312	-0.369365	-0.0916515	-0.198179	0.164743	-0.181514	0.51757	0.247047	-0.08194	-0.0464993	-0.162714	0.00358007	-0.075979	-0.310527	0.0138274	-0.126254	-0.341997	-0.215122	-0.11856	-0.218781	-0.399571	0.104002	-0.211985	0.176817	-0.176764	-0.0383194	0.0467002	0.0648813	-0.279599	-0.0713447	-0.214666	-0.334835	0.256117	-0.170594	0.0841228	-0.17774	0.061733	-0.085806	0.148028	-0.160529	0.0879886	-0.105327	0.0630559	0.0315293	-0.0309022
-0.227139	-0.0227709	-0.336609	0.112729	0.0724451	-0.126002	-0.326488	-0.109437	-0.0158679	-0.0767837	-0.0820086	0.135941	0.0927797	-0.117787	0.200529	-0.336344	0.0150822	0.115059	0.000237813	-0.302099	-0.23773	-0.209896	-0.202544	-0.191948	0.0137666	-0.277834	-0.096723	-0.305892	0.00425764	-0.221192	0.0880666	0.176178	-0.0126983	0.174208	-0.140941	-0.244796	-0.299951	-0.0694493	-0.0871512	-0.0197142	-0.323244	-0.053089	-0.0005912	-0.0757277	0.08679	0.023484	0.176419	-0.0945986	0.0117273	-0.26615
-0.151305	-0.158712	0.0621497	0.31866	0.0747191	-0.00026098	-0.038947	-0.129428	-0.204114	0.192088	-0.0111947	0.434863	-0.0292709	-0.0549538	-0.0774747	0.135516	0.365289	0.335932	0.175104	-0.0217259	0.0178452	-0.28547	-0.0551594	-0.00406654	-0.438991	0.0601135	0.220922	0.128726	0.161314	0.0236918	0.179706	0.0285658	0.0332774	-0.134753	0.192579	-0.152319	0.124374	0.413875	-0.240938	-0.0970926	0.0102311	-0.016325	-0.134971	0.14922	-0.31747	0.0990529	-0.323985	-0.0621575	-0.0370197	0.202961
-0.0840923	-0.133886	-0.0815954	0.308421	0.0131118	0.316489	0.0738878	-0.0467258	-0.209487	0.372147	-0.0603319	0.541292	0.386435	-0.0604691	0.107596	-0.110274	0.178196	0.184709	0.234385	0.129412	0.0236517	-0.343195	0.0602865	0.245918	-0.186608	-0.0704121	0.0818355	0.1289	0.0977613	0.344945	0.112511	-0.0995787	0.0695394	-0.226787	-0.0364904	-0.150952	0.120949	0.364347	-0.269913	0.0906687	0.194617	0.102283	0.0537549	0.641026	0.0443913	0.260444	0.22214	-0.0937468	-0.111317	0.244682
-0.118024	-0.0882789	0.129014	0.120142	0.19813	0.140403	0.00793599	-0.0739281	-0.124494	0.204111	0.0357571	0.455547	0.125825	0.0458913	-0.0550583	0.257767	0.287931	0.182525	-0.00435131	0.180378	-0.096926	-0.288569	0.0169951	-0.0458435	-0.211668	-0.159462	0.376158	-0.068345	0.141905	0.0528945	0.0891967	0.131943	0.0955757	-0.218369	0.15903	-0.149829	0.0165123	0.383881	-0.118049	0.0162884	0.194546	0.106869	0.129391	0.233775	-0.116862	0.113868	-0.143331	0.089206	0.126198	0.254979
0.10941	-0.045103	-0.08811	0.178261	0.0215098	0.390125	0.18339	-0.00532837	-0.147203	0.141125	-0.0769902	0.531499	0.19954	-0.133094	0.215978	-0.294573	-0.195804	0.0409599	-0.104413	0.179811	0.139007	-0.2499	-0.00425378	0.00383382	0.0237105	-0.120184	-0.0447097	0.130859	-0.340448	0.267966	0.0697804	-0.239346	0.117631	-0.220488	-0.31353	-0.0924769	0.142981	0.316578	-0.196781	0.0772088	0.0614689	0.161702	0.00941914	0.329493	0.275149	0.249394	0.329606	0.316772	-0.185733	-0.114644
-0.0556444	-0.17217	0.213351	0.272385	0.0250367	0.129333	0.202106	-0.0341844	-0.250584	0.230513	-0.272306	0.556172	0.20359	-0.202742	0.020278	-0.169805	0.222991	-0.00709965	0.012062	0.162229	0.157587	-0.339146	0.198509	0.0309595	-0.276709	-0.0884001	0.262518	0.176589	0.217116	0.299039	0.0118292	0.0546605	-0.036973	-0.185226	0.0638436	-0.174942	0.279268	0.269352	-0.200261	-0.0260041	0.230484	0.118824	-0.0360951	0.321352	-0.0801143	0.295725	0.133929	0.00202066	-0.0515152	0.108104
-0.0432161	0.0738065	0.0560357	0.0367753	0.216661	0.316105	0.159477	0.115287	0.0773903	0.262274	0.197022	0.30004	0.258194	0.191526	0.168748	0.1046	0.306592	0.302756	0.129445	0.254875	-0.00697852	-0.0483127	0.0491178	0.0920932	-0.0676101	0.231855	0.240022	0.121366	0.249735	0.301513	-0.0501937	0.217438	0.125507	-0.0432008	-0.0495014	0.268936	0.0166257	0.182546	-0.132779	0.0702642	0.297064	0.0958825	0.232604	0.324294	0.0874296	0.280825	0.00244928	0.0662862	0.0999195	0.0982325
-0.144187	-0.123543	-0.063971	0.039865	0.0110365	0.136012	0.132519	-0.0563668	-0.0944853	0.0509123	0.00840902	0.115259	0.0667363	-0.11439	0.244005	-0.17933	-0.0892397	0.14951	0.0373867	0.100018	0.0445632	-0.153402	-0.0138199	0.0283688	-0.0407999	0.0428893	-0.102884	0.0759287	-0.319492	0.0206551	0.169709	0.0589869	-0.10278	-0.0503694	-0.306631	-0.0236827	0.0093977	0.100574	-0.105167	-0.180328	-0.0143328	-0.231468	-0.0343244	0.0207537	-0.0207324	0.213589	0.0633516	-0.0904245	0.00757512	-0.0649988
-0.0478742	-0.0248778	-0.323435	-0.136324	-0.129479	-0.310081	-0.383402	-0.270497	-0.0599573	-0.216632	-0.282433	0.154248	-0.141586	-0.224421	-0.0303114	-0.122444	-0.0513421	-0.16911	-0.436073	-0.151913	-0.215146	-0.166183	-0.347831	-0.34689	-0.139766	-0.372554	-0.22739	-0.272671	0.113022	-0.256796	-0.128462	-0.0586203	0.0429868	-0.0290173	-0.0512573	-0.23584	-0.389312	-0.121525	-0.135255	-0.104393	-0.318196	-0.111414	-0.0215931	-0.286992	-0.116249	-0.13856	-0.0583405	-0.078689	0.0515416	-0.314308
-0.183519	-0.236158	-0.15031	-0.0267854	-0.25768	-0.131995	0.0265005	-0.116636	-0.208352	-0.0411069	-0.106534	0.314088	0.0888076	-0.123586	-0.0204022	-0.452178	-0.18975	0.0897465	-0.0522918	-0.0433129	0.0265972	-0.106658	-0.266889	-0.19919	-0.155987	-0.111406	-0.119113	-0.129971	-0.241347	-0.124044	0.0812673	-0.189464	0.0587815	-0.113202	-0.328426	-0.221063	-0.0941436	-0.00140618	-0.157925	-0.09757	-0.187105	-0.106776	-0.116394	-0.0398847	0.175175	0.119211	0.254004	-0.135978	-0.171143	-0.388063
[truncated: 18 more columns]

## Sheet: Fig2a - late preHD
V1	V2	V3	V4	V5	V6	V7	V8	V9	V10	V11	V12	V13	V14	V15	V16	V17	V18	V19	V20	V21	V22	V23	V24	V25	V26	V27	V28	V29	V30	V31	V32	V33	V34	V35	V36	V37	V38	V39	V40	V41	V42	V43	V44	V45	V46	V47	V48	V49	V50
-0.108339	0.116533	-0.07877	0.204782	0.129715	0.0875549	-0.0164622	0.0541944	-0.100743	0.0664969	-0.0703288	0.119936	-0.00624712	0.0308799	0.0994419	-0.395854	-0.168328	-0.0521159	0.0999623	0.197117	-0.0537675	-0.0492685	-0.130758	-0.00742869	0.0145531	0.116314	-0.0457338	-0.0440717	-0.154188	-0.0126186	0.0528268	-0.0613591	-0.101872	-0.266993	-0.0406098	0.165209	-0.0570168	0.159841	0.20567	0.0563676	0.022962	0.0575613	-0.0677167	0.0443894	0.003346	0.137111	0.185469	0.0365749	0.105283	-0.275358
0.116533	-0.108339	0.051652	0.100676	0.015229	-0.0507358	-0.167028	-0.0976776	-0.422812	-0.0960738	-0.115485	-0.0781574	-0.0904221	0.0212219	0.114679	-0.0546344	-0.085594	-0.249369	0.0248008	0.100685	-0.157995	-0.117782	0.00730535	0.0086436	-0.135083	0.17505	0.0353027	-0.0921844	0.156151	0.0898012	-0.100744	-0.144001	-0.0447421	-0.273303	-0.0328191	-0.531178	-0.0504765	0.0833596	0.0605319	-0.173832	0.0532767	-0.122445	-0.34286	0.0191284	-0.241102	-0.0244196	0.0756191	-0.000863939	0.155968	-0.0135208
-0.07877	0.051652	-0.108339	0.181719	0.155312	0.137892	-0.0701345	0.0988139	-0.290781	-0.0246389	-0.118307	0.113127	-0.0545646	0.0732931	0.133918	-0.618298	-0.0105569	0.128823	-0.111213	0.0988808	-0.132521	0.0113935	-0.119045	0.0371851	-0.0687705	0.167133	-0.0705541	-0.10019	-0.0861353	0.0439721	0.00356634	-0.0273157	0.0701778	-0.324351	-0.0188787	0.0393875	0.184173	0.0876865	0.265797	0.0667265	0.212582	-0.0216827	-0.207752	0.00851958	-0.155341	0.110722	0.0344831	0.0707305	0.168183	-0.341001
0.204782	0.100676	0.181719	-0.108339	0.259478	0.117871	0.226234	0.214335	0.0669119	0.444398	0.154131	-0.0621852	0.154	0.327286	0.329856	0.219879	0.320958	0.240071	0.230863	-0.146406	0.349608	0.0677354	0.0784902	0.186207	0.141979	0.189889	0.187335	0.271271	0.190901	0.0973038	0.148186	0.191446	-0.0891188	-0.0969573	0.0836338	-0.114995	0.188687	-0.0680091	0.652887	0.383748	0.19109	0.355386	0.0978837	0.331762	0.160779	0.249786	0.0200782	0.262131	0.410302	0.262988
0.129715	0.015229	0.155312	0.259478	-0.108339	0.213853	0.197458	0.131002	-0.210544	0.0821442	0.254705	0.236665	0.182483	0.173942	0.136547	-0.279337	0.184623	0.245852	0.216274	0.0761174	-0.0223406	0.0301102	0.131267	0.0622296	-0.0869652	0.364413	0.211975	0.117323	0.0679427	0.306058	0.206298	0.0438314	-0.0696267	-0.228293	0.214439	0.209918	0.157692	0.109304	-0.212779	0.111317	0.192146	0.182679	-0.128679	0.126666	0.0988046	0.148072	0.213448	0.253437	0.0845159	-0.0549493
0.0875549	-0.0507358	0.137892	0.117871	0.213853	-0.108339	-0.021842	0.148582	-0.390741	-0.065025	0.37936	0.0908598	-0.00180908	0.318839	0.109673	-0.439794	0.184205	0.159665	0.19066	0.0251445	-0.227718	-0.402227	0.0537048	0.138589	-0.0593017	0.236003	0.180685	-0.183645	0.23498	0.283959	0.0714385	0.0780634	-0.0586845	-0.177796	0.160489	0.0535446	-0.00959504	-0.0585388	0.407067	0.122851	0.209788	0.220805	-0.192042	0.111072	0.295774	-0.0545508	0.410731	0.280848	0.222162	-0.376511
-0.0164622	-0.167028	-0.0701345	0.226234	0.197458	-0.021842	-0.108339	-0.0907623	-0.418355	-0.0751402	-0.162977	0.0861887	-0.184073	-0.0264704	0.140728	-0.564926	0.131853	0.109496	0.0869764	0.132168	-0.148712	-0.191026	-0.0691444	-0.0836716	-0.0453339	-0.0794406	-0.375416	-0.127766	-0.0931341	0.0093363	-0.0319538	0.0199918	-0.0524627	-0.250617	-0.0224092	-0.176586	-0.0316928	0.0878637	0.367183	-0.0680505	-0.212584	-0.0815904	-0.33716	-0.0248476	-0.282841	0.0434841	-0.0677172	-0.125101	0.254402	-0.341436
0.0541944	-0.0976776	0.0988139	0.214335	0.131002	0.148582	-0.0907623	-0.108339	-0.290946	-0.115087	0.312426	0.215961	-0.126537	0.167504	0.263899	-0.477789	0.0287879	-0.125097	-0.0239693	0.0534276	-0.236759	-0.211654	-0.113729	-0.0736613	-0.0954923	0.186023	-0.144628	-0.245069	-0.0155631	0.133146	-0.0633583	-0.0601869	-0.247288	-0.0290234	0.169565	-0.0612598	-0.174276	0.0355773	0.133896	0.0893724	-0.0295414	0.0507267	-0.225179	-0.00254835	0.0921132	0.0901651	0.346632	-0.00428543	0.269252	-0.305699
-0.100743	-0.422812	-0.290781	0.0669119	-0.210544	-0.390741	-0.418355	-0.290946	-0.108339	-0.0715454	-0.412255	0.0323664	-0.402865	-0.294678	0.0204416	-0.437123	-0.268746	-0.39446	-0.17955	0.347666	-0.353996	-0.253718	-0.372141	-0.324446	-0.406693	-0.298581	-0.392189	-0.353322	-0.300085	-0.404189	-0.173416	-0.294443	-0.292772	-0.550627	-0.260662	-0.066959	-0.540573	-0.12893	0.0166922	-0.178678	-0.296523	-0.214881	-0.228959	-0.0777838	-0.46294	-0.123343	-0.389297	-0.280768	-0.126039	-0.393552
0.0664969	-0.0960738	-0.0246389	0.444398	0.0821442	-0.065025	-0.0751402	-0.115087	-0.0715454	-0.108339	0.0102119	0.412193	-0.228803	0.00815443	0.261608	-0.29538	-0.0818054	-0.247297	-0.177932	0.46556	-0.220715	0.034802	-0.292293	-0.127233	-0.10408	-0.00886886	-0.318044	-0.348831	-0.0918955	-0.202478	-0.243821	-0.113649	-0.124261	-0.0633678	0.0153962	-0.164753	-0.190239	0.2605	0.32483	0.13643	-0.104726	0.11981	-0.00531531	-0.0797722	-0.181949	0.196746	-0.344082	-0.07448	0.411332	-0.128167
-0.0703288	-0.115485	-0.118307	0.154131	0.254705	0.37936	-0.162977	0.312426	-0.412255	0.0102119	-0.108339	0.12371	-0.109991	0.0838799	0.448877	-0.461637	-0.02101	-0.0447945	-0.103789	0.0208206	-0.367808	-0.188298	-0.280027	-0.108321	-0.0614678	0.282534	0.0461909	-0.369061	0.170535	0.0361005	0.125441	0.0631804	-0.259167	-0.15716	0.257733	-0.0126753	-0.304723	-0.0484861	0.398731	0.4427	0.0793608	0.37431	-0.229215	0.113942	0.0650998	-0.00224729	0.260625	0.194942	0.308556	-0.274899
0.119936	-0.0781574	0.113127	-0.0621852	0.236665	0.0908598	0.0861887	0.215961	0.0323664	0.412193	0.12371	-0.108339	0.0482707	0.267104	0.20973	0.0861403	0.224124	0.266586	0.192585	0.0689117	-0.0417562	-0.0210865	0.0284172	0.0291024	-0.0217025	0.117942	0.0565529	-0.0135123	0.237031	0.0507521	0.115483	0.191175	-0.232861	-0.123561	0.0479483	-0.0826632	0.0374589	-0.0684542	0.576679	0.367181	0.165718	0.482307	0.087734	0.344379	0.151278	-0.106456	-0.0251818	0.296	0.354627	-0.0181172
-0.00624712	-0.0904221	-0.0545646	0.154	0.182483	-0.00180908	-0.184073	-0.126537	-0.402865	-0.228803	-0.109991	0.0482707	-0.108339	0.148669	0.257033	-0.44859	-0.0135237	0.00208854	-0.199431	-0.0308045	-0.42849	-0.268096	-0.227567	-0.217579	-0.0036062	0.0983403	-0.106923	-0.382557	-0.00526957	0.0272894	-0.0413006	0.105764	-0.363465	-0.386671	0.0231327	-0.00959347	-0.173379	-0.0391502	0.354088	0.158549	-0.146275	0.329769	-0.266038	-0.0731257	-0.223732	-0.0750783	-0.0481862	0.0794934	0.27485	-0.387812
0.0308799	0.0212219	0.0732931	0.327286	0.173942	0.318839	-0.0264704	0.167504	-0.294678	0.00815443	0.0838799	0.267104	0.148669	-0.108339	0.1939	-0.494376	-0.0716148	0.047423	-0.0596429	0.217078	-0.137177	0.0352018	-0.125105	0.0108461	0.0639351	0.32335	-0.135666	-0.119672	-0.285044	0.0751065	-0.105131	-0.0980193	-0.0998536	-0.298859	0.120264	0.156154	-0.0577247	0.136835	0.0928302	0.138664	0.172055	-0.0294311	-0.174003	0.201571	0.00480633	0.142375	0.448292	-0.0440707	0.338602	-0.379863
0.0994419	0.114679	0.133918	0.329856	0.136547	0.109673	0.140728	0.263899	0.0204416	0.261608	0.448877	0.20973	0.257033	0.1939	-0.108339	0.00196749	0.370173	0.185778	0.371161	0.171887	0.0182758	-0.0477763	0.178319	0.211926	0.213292	0.383985	0.25633	0.0996004	0.327959	0.266424	0.180427	0.0787619	-0.070043	-0.12626	0.424003	0.179183	0.143208	0.13908	0.344906	0.389302	0.387459	0.364203	0.111738	0.339429	0.363649	0.346496	0.305485	0.461882	0.00275204	0.120748
-0.395854	-0.0546344	-0.618298	0.219879	-0.279337	-0.439794	-0.564926	-0.477789	-0.437123	-0.29538	-0.461637	0.0861403	-0.44859	-0.494376	0.00196749	-0.108339	-0.54885	-0.435162	-0.41782	0.239894	0.142812	-0.308001	-0.350129	-0.272681	-0.306763	-0.327472	-0.591946	-0.193516	-0.456975	-0.600873	-0.242372	-0.401304	-0.233492	-0.489979	-0.304737	-0.365052	-0.450088	0.0704674	-0.0966898	-0.319581	-0.393191	-0.378891	-0.447961	-0.237225	-0.396337	-0.0619648	-0.510662	-0.580718	0.128078	-0.227539
-0.168328	-0.085594	-0.0105569	0.320958	0.184623	0.184205	0.131853	0.0287879	-0.268746	-0.0818054	-0.02101	0.224124	-0.0135237	-0.0716148	0.370173	-0.54885	-0.108339	0.0655092	-0.0931818	0.227848	-0.0764717	-0.00842171	0.030669	-0.0730715	-0.0911949	0.136296	-0.0520631	-0.131443	-0.0969935	0.12702	0.0275335	-0.047915	-0.00911418	-0.136845	0.0576903	-0.0340582	0.394341	0.0970855	0.32206	0.0443691	0.21716	0.127234	-0.182522	-0.0194813	-0.0941923	0.143195	0.0229068	-0.00344768	0.429279	-0.243898
-0.0521159	-0.249369	0.128823	0.240071	0.245852	0.159665	0.109496	-0.125097	-0.39446	-0.247297	-0.0447945	0.266586	0.00208854	0.047423	0.185778	-0.435162	0.0655092	-0.108339	-0.205712	0.0227702	-0.386632	-0.19981	-0.1916	-0.165479	-0.178696	0.238254	-0.00664031	-0.0985818	-0.0576462	-0.0436167	0.1804	0.093754	-0.451316	-0.287232	0.0712691	-0.180605	0.106114	-0.0319255	0.321209	0.0263632	-0.0836974	0.036019	-0.394037	-0.119011	-0.331784	0.0664177	-0.0145275	-0.00580995	0.306827	-0.401719
0.0999623	0.0248008	-0.111213	0.230863	0.216274	0.19066	0.0869764	-0.0239693	-0.17955	-0.177932	-0.103789	0.192585	-0.199431	-0.0596429	0.371161	-0.41782	-0.0931818	-0.205712	-0.108339	0.144667	-0.169607	0.0495487	-0.00560841	3.64683712543572e-05	-0.0157711	0.0173418	-0.275503	-0.12684	0.0337755	-0.122856	-0.273639	-0.0731588	0.0867374	-0.0352179	-0.0225157	-0.203865	0.132976	0.0521156	0.307222	0.193376	0.0166812	0.0549203	-0.203151	-0.11361	-0.264108	0.158788	-0.204159	-0.0690458	0.472677	-0.297463
0.197117	0.100685	0.0988808	-0.146406	0.0761174	0.0251445	0.132168	0.0534276	0.347666	0.46556	0.0208206	0.0689117	-0.0308045	0.217078	0.171887	0.239894	0.227848	0.0227702	0.144667	-0.108339	0.100174	0.249132	0.070472	0.13646	-0.00271168	-0.0330263	0.0836065	0.174779	0.180266	0.077428	-0.00419606	0.0402782	-0.0114683	0.0341711	0.0522714	-0.0251803	0.0377617	0.0996346	0.513922	0.262281	0.105824	0.288007	0.258891	0.24081	0.142953	0.00270279	-0.203481	0.166841	0.270915	0.218926
-0.0537675	-0.157995	-0.132521	0.349608	-0.0223406	-0.227718	-0.148712	-0.236759	-0.353996	-0.220715	-0.367808	-0.0417562	-0.42849	-0.137177	0.0182758	0.142812	-0.0764717	-0.386632	-0.169607	0.100174	-0.108339	-0.117933	-0.202157	-0.222979	-0.218517	-0.364638	-0.399167	0.137422	-0.107951	-0.16793	-0.340321	-0.24575	-0.277959	-0.382943	-0.136136	-0.454308	-0.104097	-0.0449715	0.290253	-0.0136389	-0.0475946	-0.0827673	-0.272291	-0.132917	-0.350031	0.104804	-0.643778	-0.190212	0.152257	-0.044032
-0.0492685	-0.117782	0.0113935	0.0677354	0.0301102	-0.402227	-0.191026	-0.211654	-0.253718	0.034802	-0.188298	-0.0210865	-0.268096	0.0352018	-0.0477763	-0.308001	-0.00842171	-0.19981	0.0495487	0.249132	-0.117933	-0.108339	-0.114447	-0.0288093	-0.466439	-0.0732732	-0.0697262	-0.125675	-0.0473578	-0.0397383	-0.00718085	-0.0895702	-0.264636	-0.448236	-0.195911	-0.112852	-0.207538	0.137924	0.238033	-0.10415	0.0175183	-0.154971	-0.1722	0.15643	-0.335092	-0.0105452	0.00672983	-0.0544243	-0.0234581	-0.138496
-0.130758	0.00730535	-0.119045	0.0784902	0.131267	0.0537048	-0.0691444	-0.113729	-0.372141	-0.292293	-0.280027	0.0284172	-0.227567	-0.125105	0.178319	-0.350129	0.030669	-0.1916	-0.00560841	0.070472	-0.202157	-0.114447	-0.108339	0.0363094	-0.0578061	-0.032823	-0.311343	-0.116077	-0.102613	0.0780442	-0.128682	-0.100164	-0.0848948	-0.181434	0.0228798	-0.0860111	0.0133275	-0.0601709	0.263326	0.100621	0.15608	-0.127092	-0.304993	-0.22471	-0.259573	-0.117935	-0.26264	-0.0977446	0.150981	-0.243409
-0.00742869	0.0086436	0.0371851	0.186207	0.0622296	0.138589	-0.0836716	-0.0736613	-0.324446	-0.127233	-0.108321	0.0291024	-0.217579	0.0108461	0.211926	-0.272681	-0.0730715	-0.165479	3.64683712543572e-05	0.13646	-0.222979	-0.0288093	0.0363094	-0.108339	-0.0446633	-0.00913978	-0.0675361	-0.272939	-0.081155	0.0122312	-0.0909412	0.00528662	-0.19062	-0.401733	-0.0633936	-0.0445827	-0.0245364	0.0342877	0.285541	0.0749254	-0.0746724	-0.0268398	-0.344305	0.0421694	-0.167853	-0.00465305	-0.195524	-0.0663985	0.318716	-0.183912
0.0145531	-0.135083	-0.0687705	0.141979	-0.0869652	-0.0593017	-0.0453339	-0.0954923	-0.406693	-0.10408	-0.0614678	-0.0217025	-0.0036062	0.0639351	0.213292	-0.306763	-0.0911949	-0.178696	-0.0157711	-0.00271168	-0.218517	-0.466439	-0.0578061	-0.0446633	-0.108339	0.0482164	-0.0150847	-0.200444	0.145583	-0.0200065	-0.0087915	-0.0458432	-0.0214892	-0.273331	-0.0345076	-0.0715681	-0.257622	0.0396252	0.0115885	-0.138756	-0.0153353	-0.0210212	-0.371771	0.0817425	-0.116282	-0.0792129	0.274173	0.0139868	0.108272	-0.215916
0.116314	0.17505	0.167133	0.189889	0.364413	0.236003	-0.0794406	0.186023	-0.298581	-0.00886886	0.282534	0.117942	0.0983403	0.32335	0.383985	-0.327472	0.136296	0.238254	0.0173418	-0.0330263	-0.364638	-0.0732732	-0.032823	-0.00913978	0.0482164	-0.108339	0.140932	-0.292396	0.182244	0.147487	0.0560764	0.127102	-0.183049	-0.213026	0.069632	-0.058566	-0.0980617	0.078968	0.480868	0.219953	-0.0709162	0.375919	-0.183726	0.0345675	0.0054731	-0.0229717	-0.00659686	0.380204	0.49089	-0.274089
-0.0457338	0.0353027	-0.0705541	0.187335	0.211975	0.180685	-0.375416	-0.144628	-0.392189	-0.318044	0.0461909	0.0565529	-0.106923	-0.135666	0.25633	-0.591946	-0.0520631	-0.00664031	-0.275503	0.0836065	-0.399167	-0.0697262	-0.311343	-0.0675361	-0.0150847	0.140932	-0.108339	-0.393027	-0.0186234	-0.150549	0.0531453	0.00282521	-0.0890461	-0.199343	0.105429	0.0472412	-0.264017	-0.0116785	0.249968	-0.0546986	-0.180212	-0.110866	-0.309323	-0.156841	-0.105504	-0.061688	0.124253	-0.115659	0.175711	-0.505182
-0.0440717	-0.0921844	-0.10019	0.271271	0.117323	-0.183645	-0.127766	-0.245069	-0.353322	-0.348831	-0.369061	-0.0135123	-0.382557	-0.119672	0.0996004	-0.193516	-0.131443	-0.0985818	-0.12684	0.174779	0.137422	-0.125675	-0.116077	-0.272939	-0.200444	-0.292396	-0.393027	-0.108339	-0.137677	-0.24901	-0.208222	-0.0756744	-0.192837	-0.383759	-0.215562	-0.379549	0.0164868	0.00295558	0.408175	-0.0619161	-0.350014	-0.0965332	-0.350771	-0.312185	-0.404953	0.0698586	-0.635408	-0.293048	0.216883	-0.098478
-0.154188	0.156151	-0.0861353	0.190901	0.0679427	0.23498	-0.0931341	-0.0155631	-0.300085	-0.0918955	0.170535	0.237031	-0.00526957	-0.285044	0.327959	-0.456975	-0.0969935	-0.0576462	0.0337755	0.180266	-0.107951	-0.0473578	-0.102613	-0.081155	0.145583	0.182244	-0.0186234	-0.137677	-0.108339	0.0246701	-0.146445	-0.0893403	-0.101196	-0.223775	0.0969641	0.155096	0.0741467	0.026342	0.126499	0.237029	0.142814	-0.0827491	-0.208807	0.0228745	0.0153627	0.0767032	0.198292	-0.0426726	0.365879	-0.205013
-0.0126186	0.0898012	0.0439721	0.0973038	0.306058	0.283959	0.0093363	0.133146	-0.404189	-0.202478	0.0361005	0.0507521	0.0272894	0.0751065	0.266424	-0.600873	0.12702	-0.0436167	-0.122856	0.077428	-0.16793	-0.0397383	0.0780442	0.0122312	-0.0200065	0.147487	-0.150549	-0.24901	0.0246701	-0.108339	-0.148004	-0.0235163	-0.155948	-0.257729	-0.0454071	-0.0528307	0.15505	-0.0258862	0.432756	0.184359	-0.08833	0.117537	-0.283294	-0.0381875	-0.0902017	-0.00254214	-0.0064493	0.204349	0.391578	-0.20681
0.0528268	-0.100744	0.00356634	0.148186	0.206298	0.0714385	-0.0319538	-0.0633583	-0.173416	-0.243821	0.125441	0.115483	-0.0413006	-0.105131	0.180427	-0.242372	0.0275335	0.1804	-0.273639	-0.00419606	-0.340321	-0.00718085	-0.128682	-0.0909412	-0.0087915	0.0560764	0.0531453	-0.208222	-0.146445	-0.148004	-0.108339	0.206033	-0.260082	-0.0310767	0.149682	-0.0628535	0.0311361	-0.0518649	0.328971	0.154077	-0.0574923	0.155018	-0.120453	-0.169337	-0.106956	-0.000230218	-0.137815	-0.0464066	0.291418	-0.274103
-0.0613591	-0.144001	-0.0273157	0.191446	0.0438314	0.0780634	0.0199918	-0.0601869	-0.294443	-0.113649	0.0631804	0.191175	0.105764	-0.0980193	0.0787619	-0.401304	-0.047915	0.093754	-0.0731588	0.0402782	-0.24575	-0.0895702	-0.100164	0.00528662	-0.0458432	0.127102	0.00282521	-0.0756744	-0.0893403	-0.0235163	0.206033	-0.108339	-0.119314	-0.0685216	0.199494	0.0176536	-0.000653168	-0.0724396	-0.093115	0.0345372	-0.0231091	-0.0173978	-0.112627	-0.0908409	-0.0423031	0.0291184	0.135213	0.0131911	0.0985301	-0.153038
-0.101872	-0.0447421	0.0701778	-0.0891188	-0.0696267	-0.0586845	-0.0524627	-0.247288	-0.292772	-0.124261	-0.259167	-0.232861	-0.363465	-0.0998536	-0.070043	-0.233492	-0.00911418	-0.451316	0.0867374	-0.0114683	-0.277959	-0.264636	-0.0848948	-0.19062	-0.0214892	-0.183049	-0.0890461	-0.192837	-0.101196	-0.155948	-0.260082	-0.119314	-0.108339	-0.0828482	-0.0346463	0.0201676	0.122091	-0.176593	0.181247	-0.131351	-0.00622152	-0.155729	-0.255265	-0.205382	-0.269245	-0.299658	-0.316383	-0.0471579	0.00982861	-0.267585
-0.266993	-0.273303	-0.324351	-0.0969573	-0.228293	-0.177796	-0.250617	-0.0290234	-0.550627	-0.0633678	-0.15716	-0.123561	-0.386671	-0.298859	-0.12626	-0.489979	-0.136845	-0.287232	-0.0352179	0.0341711	-0.382943	-0.448236	-0.181434	-0.401733	-0.273331	-0.213026	-0.199343	-0.383759	-0.223775	-0.257729	-0.0310767	-0.0685216	-0.0828482	-0.108339	-0.178203	-0.10401	-0.277896	-0.11923	0.0117574	-0.184006	-0.129246	-0.188418	-0.401896	-0.176606	-0.181207	-0.225044	-0.0745767	-0.327733	-0.363546	-0.175845
-0.0406098	-0.0328191	-0.0188787	0.0836338	0.214439	0.160489	-0.0224092	0.169565	-0.260662	0.0153962	0.257733	0.0479483	0.0231327	0.120264	0.424003	-0.304737	0.0576903	0.0712691	-0.0225157	0.0522714	-0.136136	-0.195911	0.0228798	-0.0633936	-0.0345076	0.069632	0.105429	-0.215562	0.0969641	-0.0454071	0.149682	0.199494	-0.0346463	-0.178203	-0.108339	-0.0454063	-0.0170052	0.0268065	0.367419	0.144042	0.0667097	0.0621506	-0.17519	0.030732	0.169641	0.0335389	0.264721	0.239898	0.225753	-0.110097
0.165209	-0.531178	0.0393875	-0.114995	0.209918	0.0535446	-0.176586	-0.0612598	-0.066959	-0.164753	-0.0126753	-0.0826632	-0.00959347	0.156154	0.179183	-0.365052	-0.0340582	-0.180605	-0.203865	-0.0251803	-0.454308	-0.112852	-0.0860111	-0.0445827	-0.0715681	-0.058566	0.0472412	-0.379549	0.155096	-0.0528307	-0.0628535	0.0176536	0.0201676	-0.10401	-0.0454063	-0.108339	-0.202658	-0.098821	0.32799	0.0460798	-0.0947303	0.152853	-0.188562	-0.0655783	-0.0540983	-0.114961	0.0234835	0.00213183	0.288502	-0.210361
-0.0570168	-0.0504765	0.184173	0.188687	0.157692	-0.00959504	-0.0316928	-0.174276	-0.540573	-0.190239	-0.304723	0.0374589	-0.173379	-0.0577247	0.143208	-0.450088	0.394341	0.106114	0.132976	0.0377617	-0.104097	-0.207538	0.0133275	-0.0245364	-0.257622	-0.0980617	-0.264017	0.0164868	0.0741467	0.15505	0.0311361	-0.000653168	0.122091	-0.277896	-0.0170052	-0.202658	-0.108339	0.00831095	0.252612	-0.138538	0.0322054	-0.174018	-0.530035	-0.201238	-0.340542	-0.0570537	-0.112162	-0.0645862	0.235582	-0.352537
0.159841	0.0833596	0.0876865	-0.0680091	0.109304	-0.0585388	0.0878637	0.0355773	-0.12893	0.2605	-0.0484861	-0.0684542	-0.0391502	0.136835	0.13908	0.0704674	0.0970855	-0.0319255	0.0521156	0.0996346	-0.0449715	0.137924	-0.0601709	0.0342877	0.0396252	0.078968	-0.0116785	0.00295558	0.026342	-0.0258862	-0.0518649	-0.0724396	-0.176593	-0.11923	0.0268065	-0.098821	0.00831095	-0.108339	0.437558	0.245869	0.0300255	0.22646	-0.109542	0.101789	-0.0311893	0.0845664	-0.259667	0.0660473	0.197078	0.0734359
0.20567	0.0605319	0.265797	0.652887	-0.212779	0.407067	0.367183	0.133896	0.0166922	0.32483	0.398731	0.576679	0.354088	0.0928302	0.344906	-0.0966898	0.32206	0.321209	0.307222	0.513922	0.290253	0.238033	0.263326	0.285541	0.0115885	0.480868	0.249968	0.408175	0.126499	0.432756	0.328971	-0.093115	0.181247	0.0117574	0.367419	0.32799	0.252612	0.437558	-0.108339	0.30759	0.321625	0.0398947	0.123021	0.334978	0.212987	0.475372	0.382491	0.0901009	0.338674	0.164185
0.0563676	-0.173832	0.0667265	0.383748	0.111317	0.122851	-0.0680505	0.0893724	-0.178678	0.13643	0.4427	0.367181	0.158549	0.138664	0.389302	-0.319581	0.0443691	0.0263632	0.193376	0.262281	-0.0136389	-0.10415	0.100621	0.0749254	-0.138756	0.219953	-0.0546986	-0.0619161	0.237029	0.184359	0.154077	0.0345372	-0.131351	-0.184006	0.144042	0.0460798	-0.138538	0.245869	0.30759	-0.108339	0.250948	0.178318	-0.0383012	0.307272	0.376824	0.281017	0.500555	0.127185	0.217741	-0.33381
0.022962	0.0532767	0.212582	0.19109	0.192146	0.209788	-0.212584	-0.0295414	-0.296523	-0.104726	0.0793608	0.165718	-0.146275	0.172055	0.387459	-0.393191	0.21716	-0.0836974	0.0166812	0.105824	-0.0475946	0.0175183	0.15608	-0.0746724	-0.0153353	-0.0709162	-0.180212	-0.350014	0.142814	-0.08833	-0.0574923	-0.0231091	-0.00622152	-0.129246	0.0667097	-0.0947303	0.0322054	0.0300255	0.321625	0.250948	-0.108339	0.0619629	-0.25761	-0.118399	-0.0873279	0.121181	0.00682906	0.142801	0.468813	-0.156441
0.0575613	-0.122445	-0.0216827	0.355386	0.182679	0.220805	-0.0815904	0.0507267	-0.214881	0.11981	0.37431	0.482307	0.329769	-0.0294311	0.364203	-0.378891	0.127234	0.036019	0.0549203	0.288007	-0.0827673	-0.154971	-0.127092	-0.0268398	-0.0210212	0.375919	-0.110866	-0.0965332	-0.0827491	0.117537	0.155018	-0.0173978	-0.155729	-0.188418	0.0621506	0.152853	-0.174018	0.22646	0.0398947	0.178318	0.0619629	-0.108339	-0.0396247	0.28259	0.235131	0.291681	0.441449	0.0577809	0.387602	-0.291592
-0.0677167	-0.34286	-0.207752	0.0978837	-0.128679	-0.192042	-0.33716	-0.225179	-0.228959	-0.00531531	-0.229215	0.087734	-0.266038	-0.174003	0.111738	-0.447961	-0.182522	-0.394037	-0.203151	0.258891	-0.272291	-0.1722	-0.304993	-0.344305	-0.371771	-0.183726	-0.309323	-0.350771	-0.208807	-0.283294	-0.120453	-0.112627	-0.255265	-0.401896	-0.17519	-0.188562	-0.530035	-0.109542	0.123021	-0.0383012	-0.25761	-0.0396247	-0.108339	0.0752636	-0.280039	0.0454538	-0.27528	-0.216316	0.00996722	-0.415358
0.0443894	0.0191284	0.00851958	0.331762	0.126666	0.111072	-0.0248476	-0.00254835	-0.0777838	-0.0797722	0.113942	0.344379	-0.0731257	0.201571	0.339429	-0.237225	-0.0194813	-0.119011	-0.11361	0.24081	-0.132917	0.15643	-0.22471	0.0421694	0.0817425	0.0345675	-0.156841	-0.312185	0.0228745	-0.0381875	-0.169337	-0.0908409	-0.205382	-0.176606	0.030732	-0.0655783	-0.201238	0.101789	0.334978	0.307272	-0.118399	0.28259	0.0752636	-0.108339	0.0421837	0.192414	-0.131186	0.0204052	0.443278	-0.222705
0.003346	-0.241102	-0.155341	0.160779	0.0988046	0.295774	-0.282841	0.0921132	-0.46294	-0.181949	0.0650998	0.151278	-0.223732	0.00480633	0.363649	-0.396337	-0.0941923	-0.331784	-0.264108	0.142953	-0.350031	-0.335092	-0.259573	-0.167853	-0.116282	0.0054731	-0.105504	-0.404953	0.0153627	-0.0902017	-0.106956	-0.0423031	-0.269245	-0.181207	0.169641	-0.0540983	-0.340542	-0.0311893	0.212987	0.376824	-0.0873279	0.235131	-0.280039	0.0421837	-0.108339	0.059333	0.176644	-0.0141588	0.243165	-0.279337
0.137111	-0.0244196	0.110722	0.249786	0.148072	-0.0545508	0.0434841	0.0901651	-0.123343	0.196746	-0.00224729	-0.106456	-0.0750783	0.142375	0.346496	-0.0619648	0.143195	0.0664177	0.158788	0.00270279	0.104804	-0.0105452	-0.117935	-0.00465305	-0.0792129	-0.0229717	-0.061688	0.0698586	0.0767032	-0.00254214	-0.000230218	0.0291184	-0.299658	-0.225044	0.0335389	-0.114961	-0.0570537	0.0845664	0.475372	0.281017	0.121181	0.291681	0.0454538	0.192414	0.059333	-0.108339	-0.203948	0.13372	0.415011	-0.0508705
0.185469	0.0756191	0.0344831	0.0200782	0.213448	0.410731	-0.0677172	0.346632	-0.389297	-0.344082	0.260625	-0.0251818	-0.0481862	0.448292	0.305485	-0.510662	0.0229068	-0.0145275	-0.204159	-0.203481	-0.643778	0.00672983	-0.26264	-0.195524	0.274173	-0.00659686	0.124253	-0.635408	0.198292	-0.0064493	-0.137815	0.135213	-0.316383	-0.0745767	0.264721	0.0234835	-0.112162	-0.259667	0.382491	0.500555	0.00682906	0.441449	-0.27528	-0.131186	0.176644	-0.203948	-0.108339	0.375563	0.375882	-0.339575
0.0365749	-0.000863939	0.0707305	0.262131	0.253437	0.280848	-0.125101	-0.00428543	-0.280768	-0.07448	0.194942	0.296	0.0794934	-0.0440707	0.461882	-0.580718	-0.00344768	-0.00580995	-0.0690458	0.166841	-0.190212	-0.0544243	-0.0977446	-0.0663985	0.0139868	0.380204	-0.115659	-0.293048	-0.0426726	0.204349	-0.0464066	0.0131911	-0.0471579	-0.327733	0.239898	0.00213183	-0.0645862	0.0660473	0.0901009	0.127185	0.142801	0.0577809	-0.216316	0.0204052	-0.0141588	0.13372	0.375563	-0.108339	0.479001	-0.37879
0.105283	0.155968	0.168183	0.410302	0.0845159	0.222162	0.254402	0.269252	-0.126039	0.411332	0.308556	0.354627	0.27485	0.338602	0.00275204	0.128078	0.429279	0.306827	0.472677	0.270915	0.152257	-0.0234581	0.150981	0.318716	0.108272	0.49089	0.175711	0.216883	0.365879	0.391578	0.291418	0.0985301	0.00982861	-0.363546	0.225753	0.288502	0.235582	0.197078	0.338674	0.217741	0.468813	0.387602	0.00996722	0.443278	0.243165	0.415011	0.375882	0.479001	-0.108339	0.177995
-0.275358	-0.0135208	-0.341001	0.262988	-0.0549493	-0.376511	-0.341436	-0.305699	-0.393552	-0.128167	-0.274899	-0.0181172	-0.387812	-0.379863	0.120748	-0.227539	-0.243898	-0.401719	-0.297463	0.218926	-0.044032	-0.138496	-0.243409	-0.183912	-0.215916	-0.274089	-0.505182	-0.098478	-0.205013	-0.20681	-0.274103	-0.153038	-0.267585	-0.175845	-0.110097	-0.210361	-0.352537	0.0734359	0.164185	-0.33381	-0.156441	-0.291592	-0.415358	-0.222705	-0.279337	-0.0508705	-0.339575	-0.37879	0.177995	-0.108339
-0.029122	0.0660284	0.161865	0.248594	0.060487	0.121589	0.0461675	-0.0176466	-0.191591	-0.018686	-0.0705328	0.250539	0.0354738	-0.0295799	0.293253	-0.317024	0.0790249	0.0648398	-0.0141107	0.222984	-0.0254757	0.00584693	0.0684695	0.101411	0.0212638	0.220582	-0.0683504	-0.0729908	-0.259708	0.0615424	-0.136844	-0.131525	-0.00542942	-0.236403	0.00405069	0.0762592	0.0698846	0.0872493	0.196279	-0.0112338	0.210562	-0.0728998	-0.15541	0.0677658	-0.139026	0.213603	0.149359	-0.0883562	0.259204	-0.141552
0.0188052	-0.170667	0.0565718	0.290564	0.177625	0.0938388	-0.0607494	-0.197256	-0.189975	-0.227295	0.0234293	0.29272	0.113673	-0.0322303	0.297769	-0.436258	0.0791956	0.0149215	-0.307933	0.11848	-0.311749	-0.0542066	-0.224227	-0.0790935	-0.0764799	0.111492	-0.191171	-0.0885678	-0.0919766	-0.00609238	-0.129742	-0.0204058	-0.327422	-0.225154	0.155736	-0.126115	-0.172038	0.136391	0.190274	0.0755176	-0.160793	-0.020843	-0.29771	-0.10019	-0.311388	0.141241	0.160945	-0.150338	0.340286	-0.406212
0.0924958	0.0928553	-0.0290131	0.292887	0.238427	0.173873	0.0237047	0.0876798	-0.31087	-0.0625812	0.117599	0.241781	0.157303	-0.0845364	0.243667	-0.388449	-0.096602	0.0935858	-0.358447	0.186241	-0.187294	0.0229726	0.0185641	0.0172046	0.0671862	0.0334202	-0.119814	-0.197124	-0.00670928	-0.0820248	0.0515813	0.0526312	-0.221547	-0.0884278	0.00667234	-0.0213642	-0.0959454	0.0907666	0.388887	0.150689	-0.16026	0.111661	-0.244167	0.0197839	-0.0327439	0.238312	-0.0354981	-0.00582119	0.321545	-0.333064
0.0703992	-0.105194	0.0100727	-0.103828	0.062262	-0.175044	0.0633278	-0.0581366	-0.03158	0.294981	-0.101132	-0.0441475	-0.037285	0.0632891	0.0617528	0.12206	0.0532728	0.00739512	0.0140486	0.000315152	0.125646	-0.0127082	-0.062143	0.0134635	-0.127296	-0.050222	-0.0259154	0.101863	0.00521685	-0.0387733	0.0529386	-0.018138	-0.168114	-0.201511	-0.0516394	-0.114858	-0.0617899	-0.029349	0.38959	0.0572687	0.0363686	0.119044	0.0448197	0.190004	-0.0186885	-0.150802	-0.229338	0.0613085	0.145387	0.0418073
-0.0381348	-0.125667	-0.243318	0.163109	0.000109985	-0.133157	-0.133835	-0.177864	-0.244199	-0.201601	-0.333474	-0.0262609	-0.300891	-0.02045	-0.0195921	-0.0635769	-0.153914	-0.340991	-0.21521	0.123137	0.166187	-0.0539001	-0.20382	-0.189442	-0.202028	-0.203037	-0.337167	-0.0779011	-0.117189	-0.243296	-0.24859	-0.0781361	-0.255802	-0.30749	-0.16531	-0.427864	-0.196183	-0.235464	0.342112	0.0979819	-0.148825	-0.018471	-0.271468	-0.111861	-0.331842	0.0403781	-0.613038	-0.126881	0.253839	-0.179392
-0.0659082	-0.393022	-0.118438	-0.106383	0.0537958	-0.275642	-0.242832	-0.179496	0.00264796	-0.170753	-0.284624	-0.158014	-0.31508	0.0250228	-0.00211381	-0.491959	-0.0206092	-0.115997	-0.0168953	0.0232746	-0.347431	-0.257785	-0.175899	-0.184995	-0.121567	-0.220702	-0.0424667	-0.347553	0.0277848	-0.104835	0.0880772	0.0621182	-0.325751	-0.257423	-0.196039	-0.0826489	-0.280185	-0.108209	0.276428	-0.227235	-0.118559	-0.0702279	-0.0574362	-0.16984	-0.297177	-0.204647	-0.192905	0.0528145	0.0161822	-0.364348
-0.0708815	0.0540435	-0.100553	0.178592	0.0932484	-0.0232266	-0.0677558	-0.197808	-0.34635	-0.228393	-0.182781	0.0579827	-0.145273	-0.227836	0.245175	-0.367312	0.128057	-0.122644	0.16789	0.130105	-0.212014	-0.109871	-0.138827	0.0518763	-0.0770532	0.0254695	-0.308414	-0.0158381	-0.0288024	0.0633602	-0.0160211	-0.105824	-0.0714301	-0.176091	-0.0172396	-0.125963	-0.0265772	0.0341047	0.242707	-0.0234451	0.0391212	-0.154276	-0.318394	-0.270954	-0.202573	-0.0208903	-0.173527	-0.238414	0.163678	-0.25328
-0.043303	-0.0652648	0.00462997	0.165083	0.0794279	-0.0357101	-0.164383	-0.134699	-0.277505	-0.0926052	-0.131002	0.124093	-0.200056	-0.0148321	0.224291	-0.380515	-0.167342	-0.0214032	-0.108394	0.207733	-0.104481	-0.120556	0.0126445	-0.0903916	-0.230122	-0.0270768	-0.201385	-0.201187	-0.0563561	-0.122988	-0.0436388	-0.0998843	-0.200529	-0.428011	-0.228778	-0.172362	-0.101189	0.0486048	0.337409	-0.0437231	-0.131234	-0.102371	-0.327291	-0.0570363	-0.279691	0.0222244	-0.167693	-0.0904476	0.211894	-0.423056
0.184486	-0.215439	0.0073017	0.0651146	-0.0102418	0.327859	0.0287412	0.13815	-0.328984	0.000499964	0.0301491	0.0654254	0.14365	0.238526	0.28179	-0.280381	0.165722	0.0361731	0.141227	-0.066665	-0.264459	-0.211922	0.0534889	0.0654982	-0.305603	0.216978	0.199873	-0.160701	0.310102	0.171174	0.130559	0.114699	-0.00542354	-0.250857	0.0546307	0.00202703	-0.0964773	0.0128466	0.220212	0.190468	0.150014	0.118069	-0.189694	0.177579	-0.00365393	0.0207485	0.383105	0.263963	0.145123	-0.205524
0.0614763	0.0213633	0.120455	0.217578	0.378305	0.161124	-0.157581	0.141407	-0.247612	0.138431	0.240118	0.000163589	0.145141	0.320223	0.303638	-0.293709	0.179442	0.20301	-0.00963696	-0.0680272	-0.261813	-0.149696	-0.051975	-0.116374	0.0246797	0.0434313	0.0781059	-0.316104	0.215235	0.16286	0.052388	0.134155	-0.36621	-0.363369	0.0258263	-0.137822	-0.117852	0.0459774	0.518406	0.170638	-0.090086	0.330119	-0.170496	0.17165	-0.143862	-0.000275341	0.0666328	0.360853	0.469038	-0.306585
0.0373298	-0.109429	0.059922	0.217483	0.242739	0.0976103	-0.281846	-0.0223308	-0.433086	-0.303339	-0.0113816	0.0954358	-0.207642	-0.0237973	0.277638	-0.562913	0.0294879	-0.0772238	-0.141041	0.0672134	-0.342914	-0.12888	-0.212991	-0.0375852	0.00221739	0.0299548	-0.224362	-0.302406	0.178695	0.104314	0.0328663	0.036917	-0.060103	-0.133092	0.210969	-0.148249	-0.0448568	-0.00692827	0.269443	0.000902574	0.060755	-0.0277393	-0.43004	-0.181989	-0.2151	0.00107525	0.0335346	0.0422937	0.419449	-0.458526
-0.00568921	-0.0619437	-0.116088	0.29473	0.134945	-0.135444	-0.0346082	-0.223526	-0.275113	-0.274378	-0.197186	0.0885387	-0.324382	-0.0893869	0.172464	-0.132139	-0.0485452	-0.153422	-0.167149	0.191637	0.0300643	-0.0506768	-0.136786	-0.194786	-0.126648	-0.376276	-0.327345	-0.158943	-0.0992403	-0.152761	-0.18228	-0.091578	-0.106598	-0.261551	-0.184363	-0.262299	0.0177342	0.0887129	0.371951	0.0441296	-0.322491	-0.0139831	-0.233322	-0.346563	-0.281046	0.132874	-0.433404	-0.192889	0.339217	-0.0864848
-0.155035	-0.0791698	0.0419502	0.25047	0.0268684	0.0566203	0.0360812	-0.120965	-0.362343	-0.0959929	0.0577399	0.234643	-0.105127	-0.418055	0.277178	-0.377668	0.008494	0.0278495	0.0720129	0.181517	-0.14541	-0.222815	0.0336925	-0.108838	-0.111616	0.157492	-0.0527646	-0.0873669	-0.223448	0.0693639	-0.0505595	-0.0573655	-0.0718949	-0.311703	0.211137	-0.00408313	0.140448	0.0815846	0.0984796	-0.0280446	0.0985838	-0.157435	-0.28723	-0.0117391	-0.0961287	0.0573994	0.144958	-0.192567	0.372066	-0.156745
-0.147028	-0.0583074	-0.0202928	0.183947	0.122322	0.023704	-0.104555	-0.233378	-0.309846	-0.153277	-0.172361	0.142307	-0.0428687	-0.286272	0.249118	-0.613318	0.0799665	-0.021343	-0.0759646	0.154985	-0.0966731	-0.0806222	-0.0612088	-0.193426	-0.0525756	-0.0254072	-0.351466	-0.204166	-0.247033	0.0242364	-0.0378632	-0.144726	-0.116837	-0.207776	-0.160041	-0.0327028	0.0779682	0.0728215	0.17693	-0.0852838	-0.26964	-0.299207	-0.260301	-0.0359054	-0.309213	0.081961	-0.11271	-0.346613	0.45527	-0.430598
0.039294	-0.156443	-0.0534703	0.347422	0.0609586	0.101205	0.041929	-0.143808	-0.224992	-0.18947	0.0785694	0.216773	-0.0783562	-0.0937937	0.142956	-0.36293	-0.0497801	0.175496	-0.212777	0.0277919	-0.249728	-0.0760325	-0.305914	-0.116847	-0.0713175	0.0907019	-0.23754	-0.182517	-0.11315	-0.130898	-0.0767791	-0.0948204	-0.29028	-0.142691	0.128267	-0.102765	0.0369997	-0.00617147	0.149064	0.0679109	-0.0354849	-0.00838207	-0.214723	-0.0639936	-0.170402	0.0944872	-0.00210128	-0.0926735	0.179891	-0.388162
-0.0810014	-0.167243	-0.0970244	0.0176816	-0.132074	-0.0878161	-0.0496392	-0.175357	-0.419474	-0.217841	-0.00441	-0.00034688	-0.0728273	-0.210054	-0.0109394	-0.484987	-0.136134	0.0162721	-0.130164	-0.0828499	-0.299937	-0.141941	-0.148271	-0.161773	-0.092759	0.0124842	-0.0339018	-0.163655	-0.0914004	-0.0505098	0.152551	-0.0240219	-0.283813	-0.154713	0.11017	-0.00517825	-0.089304	-0.146834	-0.318569	-0.0971541	-0.101167	-0.0496165	-0.197486	-0.192036	-0.102781	-0.0645747	-0.0315698	-0.0418471	-0.0251272	-0.2176
-0.0749574	-0.172788	0.117169	-0.0503937	-0.108008	0.0696511	0.0626387	-0.153242	-0.356457	0.129369	-0.173309	-0.0969235	-0.322911	-0.118611	0.0532027	-0.260176	0.0737905	-0.280367	0.177401	0.162445	-0.0183123	-0.135021	0.0761876	0.0466624	-0.144739	0.0160639	-0.0190204	-0.0873779	0.0600984	-0.0486588	-0.120393	-0.119718	0.0780829	-0.14737	-0.0624819	-0.0420219	0.196606	-0.088971	0.130964	-0.113449	0.0490462	-0.204828	-0.344262	-0.0490151	-0.254714	-0.0333252	-0.206157	-0.144545	0.0810262	-0.118004
-0.17806	-0.238548	-0.135993	-0.0155282	-0.134321	-0.0265785	-0.10194	0.019061	-0.417504	0.0309582	-0.0024106	-0.0273185	-0.283168	-0.110336	-0.0646064	-0.29799	-0.0305948	-0.148321	0.0983088	0.0547588	-0.222733	-0.301063	-0.0604211	-0.242939	-0.140797	-0.0100956	-0.102465	-0.253229	-0.0514318	-0.124887	0.0386769	0.0587677	0.10294	-0.0991099	-0.184975	0.0202591	-0.150006	-0.00581702	0.124325	-0.0186879	0.0335716	-0.104613	-0.324878	-0.0592005	0.00680004	-0.116519	-0.0441285	-0.146422	-0.264338	-0.0407708
[truncated: 18 more columns]

## Sheet: Fig2a - mHD
	V1	V2	V3	V4	V5	V6	V7	V8	V9	V10	V11	V12	V13	V14	V15	V16	V17	V18	V19	V20	V21	V22	V23	V24	V25	V26	V27	V28	V29	V30	V31	V32	V33	V34	V35	V36	V37	V38	V39	V40	V41	V42	V43	V44	V45	V46	V47	V48	V49
1	0	-0.0334693	-0.218558	0.0128156	-0.173794	-0.197623	-0.201546	-0.299076	-0.111712	-0.173553	-0.202596	0.0443241	0.0499489	-0.316099	0.0355087	-0.258503	-0.349002	-0.18144	-0.1194	0.231828	0.00605748	0.102967	-0.19142	-0.300879	-0.470025	0.141686	-0.13302	-0.395438	-0.461071	-0.262396	-0.186709	-0.28151	-0.0241499	-0.674184	-0.130181	-0.0147445	-0.269677	0.0139813	-0.125322	-0.273594	-0.175297	-0.273642	-0.010786	-0.382198	-0.0074823	-0.0490586	-0.0691919	-0.381441	-0.0696593
2	-0.0334693	0	-0.325769	-0.56136	-0.0373365	-0.109652	-0.473804	-0.279501	-0.241449	-0.624142	-0.263345	-0.538347	-0.0779577	-0.103215	0.0628872	-0.563356	-0.271499	-0.245427	-0.331028	-0.293949	-0.581631	-0.0060683	-0.358743	-0.372933	-0.287884	-0.433602	-0.243538	-0.730492	0.072911	-0.382818	-0.300755	0.0322747	-0.209773	-0.178672	0.0377347	0.00674498	-0.392255	-0.631674	-0.0665075	-0.0328108	-0.19875	-0.292729	-0.215673	-0.729457	-0.285272	-0.539245	-0.215319	-0.149789	0.135967
3	-0.218558	-0.325769	0	-0.148449	0.058647	-0.335769	-0.299229	-0.473138	-0.236668	-0.56815	-0.207819	-0.244068	0.0652568	-0.29994	0.00937234	-0.0966917	-0.065755	-0.0848687	0.142746	-0.0808325	-0.265877	0.04227	0.0138959	-0.51205	-0.549036	0.0505686	0.115719	-0.728701	0.0118129	-0.129785	-0.024551	-0.0634328	-0.0620958	-0.71386	-0.339749	-0.195245	-0.146343	-0.173997	0.0491371	-0.397457	-0.299015	-0.472586	-0.27241	-0.855805	-0.045474	-0.251103	-0.186098	-0.333935	-0.0384319
4	0.0128156	-0.56136	-0.148449	0	0.0715931	-0.154883	-0.0603171	-0.385078	-0.463089	0.409493	-0.268639	-0.0699521	-0.484568	-0.0522393	-0.353447	-0.0450167	-0.164105	0.0223965	-0.0908965	0.133598	0.0783024	-0.500086	-0.0217837	0.246966	-0.535401	-0.275447	-0.120558	0.341838	0.179081	-0.235265	-0.285808	-0.107941	-0.202228	-0.604076	-0.0871681	-0.717183	-0.0653638	-0.0479169	-0.0135501	-0.0161454	-0.0744086	-0.289657	-0.5817	0.370586	-0.3634	0.078913	-0.561919	-0.153307	-0.29164
5	-0.173794	-0.0373365	0.058647	0.0715931	0	-0.0027007	0.0146086	0.145151	0.0687737	-0.146534	0.245312	0.0224	0.259148	0.068715	-0.131389	-0.287891	-0.0500891	0.326551	0.015025	0.0470638	-0.0575797	0.0546987	-0.169912	0.0122492	-0.169265	0.204528	0.00965689	-0.195315	-0.145946	0.0788517	0.189841	0.038946	-0.393788	-0.446199	-0.0446457	0.00160808	0.00879488	0.0121575	-0.151396	-0.178149	-0.0031207	0.0683041	0.0991302	-0.06982	0.228348	0.0662354	0.371425	0.175894	-0.121107
6	-0.197623	-0.109652	-0.335769	-0.154883	-0.0027007	0	-0.178499	-0.164117	0.10696	-0.46989	-0.197859	-0.246564	0.179798	0.058414	-0.105719	-0.726171	-0.362548	-0.0147911	-0.214753	0.0668494	-0.289823	-0.0532493	-0.538714	-0.408147	-0.314682	0.148499	-0.282414	-0.605156	-0.211792	-0.446004	-0.117238	-0.0300366	-0.479511	-0.789145	-0.12205	0.0190145	-0.400827	-0.199665	-0.0148648	-0.315902	-0.117558	-0.143706	0.139778	-0.587498	0.134923	-0.275639	0.0166542	-0.122652	0.115222
7	-0.201546	-0.473804	-0.299229	-0.0603171	0.0146086	-0.178499	0	-0.536169	-0.192996	-0.612199	-0.332783	-0.0750928	-0.236729	-0.362874	-0.0076918	-0.0314133	-0.404853	-0.257324	-0.275256	0.0725066	0.0107312	0.00747494	0.0773399	-0.384126	-0.565611	-0.0831569	-0.221777	-0.702653	0.00209152	-0.362639	-0.236803	-0.0794842	-0.0316567	-0.877372	-0.257353	-0.373381	-0.400801	-0.0749104	0.0474426	-0.27371	-0.301462	-0.471438	-0.218482	-0.916047	-0.212164	-0.124434	-0.466375	-0.540065	-0.0576367
8	-0.299076	-0.279501	-0.473138	-0.385078	0.145151	-0.164117	-0.536169	0	-0.130878	-0.791101	-0.023097	-0.397797	0.0713566	0.192258	-0.263981	-0.856273	-0.43179	0.0361944	-0.32624	-0.239873	-0.545151	-0.0625536	-0.765376	-0.588387	-0.382785	-0.014431	-0.326919	-0.834378	-0.257875	-0.585125	0.00642084	0.043132	-0.703205	-0.723083	-0.0977659	-0.241505	-0.433882	-0.480036	0.129668	-0.309546	-0.477476	-0.0708385	-0.130523	-0.801019	0.26933	-0.453821	0.113703	-0.0115843	-0.0551756
9	-0.111712	-0.241449	-0.236668	-0.463089	0.0687737	0.10696	-0.192996	-0.130878	0	-0.268249	-0.131237	-0.401	-0.0767172	0.0734363	-0.100493	-0.490493	-0.240137	-0.0463443	-0.257847	-0.146032	-0.385321	-0.331677	-0.338836	-0.21628	-0.218258	-0.197767	-0.178931	-0.525234	0.118924	-0.278427	-0.309505	0.0139676	-0.558653	-0.579777	-0.0175934	-0.351542	-0.189696	-0.519582	-0.0665155	0.153364	-0.0450641	-0.0563054	0.181489	-0.249273	-0.265948	-0.360482	-0.221676	0.0383303	-0.0456759
10	-0.173553	-0.624142	-0.56815	0.409493	-0.146534	-0.46989	-0.612199	-0.791101	-0.268249	0	-0.62567	0.360206	-0.852253	-0.559241	-0.46514	-0.428141	-0.704289	-0.454784	-0.653678	0.652908	-0.0914816	-0.453615	-0.527135	-0.390396	-0.683312	-0.824105	-0.746563	-0.527164	-0.162081	-0.868699	-0.561522	-0.257876	-0.286098	-0.72732	-0.184543	-0.657621	-0.573304	0.339208	-0.193058	-0.384403	-0.607293	-0.634015	-0.48195	-0.266903	-0.66637	0.266465	-1.05053	-0.741004	-0.442662
11	-0.202596	-0.263345	-0.207819	-0.268639	0.245312	-0.197859	-0.332783	-0.023097	-0.131237	-0.62567	0	-0.323016	0.146269	0.144579	-0.0680308	-0.682329	-0.292131	0.0669328	-0.0777796	-0.126377	-0.360464	-0.0917796	-0.562699	-0.45526	-0.591763	0.110503	-0.210503	-0.650988	0.0585534	-0.344684	-0.0215755	0.0854322	-0.448964	-0.662657	-0.178466	-0.22682	-0.239149	-0.315187	0.205108	-0.268235	-0.252598	-0.0885903	-0.162568	-0.698085	0.194595	-0.368777	0.0281359	0.0224603	0.0617434
12	0.0443241	-0.538347	-0.244068	-0.0699521	0.0224	-0.246564	-0.0750928	-0.397797	-0.401	0.360206	-0.323016	0	-0.460031	-0.0241164	-0.409009	-0.417721	-0.266152	0.190047	-0.0745376	0.183508	-0.229244	-0.599551	-0.207575	0.0632661	-0.60043	-0.27022	-0.152845	0.171585	0.166712	-0.313133	-0.200537	-0.0051248	-0.437088	-0.946493	-0.172476	-0.684333	-0.137239	0.00098031	0.0164222	0.0500222	0.0328314	-0.272047	-0.445782	0.3623	-0.436081	-0.0759099	-0.643789	-0.14158	-0.321539
13	0.0499489	-0.0779577	0.0652568	-0.484568	0.259148	0.179798	-0.236729	0.0713566	-0.0767172	-0.852253	0.146269	-0.460031	0	0.225042	-0.163901	-0.555575	-0.100249	-0.0154149	-0.0492272	-0.26026	-0.625115	0.00635035	-0.158926	-0.204614	-0.0517242	-0.17658	0.376771	-0.817649	0.463444	-0.211929	-0.111174	0.108342	-0.434742	-0.340274	0.144271	-0.164458	-0.0324059	-0.628572	0.176465	0.235416	-0.132279	0.142188	-0.104844	-0.879104	0.231263	-0.478996	-0.049038	0.222902	-0.0139574
14	-0.316099	-0.103215	-0.29994	-0.0522393	0.068715	0.058414	-0.362874	0.192258	0.0734363	-0.559241	0.144579	-0.0241164	0.225042	0	0.0619812	-0.571486	-0.377573	-0.275466	-0.391294	-0.0075689	-0.1778	0.150899	-0.489925	-0.424568	-0.198891	0.120687	-0.388686	-0.722317	-0.301584	-0.436822	-0.231937	-0.131354	-0.308051	-0.711868	-0.133542	-0.0188224	-0.375057	-0.138172	0.0163197	-0.162309	-0.361689	-0.0244589	0.0891856	-0.582195	0.397764	-0.0653164	0.203165	-0.368946	0.0777376
15	0.0355087	0.0628872	0.00937234	-0.353447	-0.131389	-0.105719	-0.0076918	-0.263981	-0.100493	-0.46514	-0.0680308	-0.409009	-0.163901	0.0619812	0	-0.523854	-0.159179	-0.116503	-0.306103	-0.154575	-0.277944	-0.0618801	-0.229618	-0.258463	-0.283881	0.0115983	-0.226539	-0.355352	-0.143505	-0.116476	-0.244982	-0.10168	-0.298575	-0.598361	-0.0867487	0.0233843	-0.0652655	-0.367927	-0.0145478	-0.155283	0.00095296	-0.117529	-0.0768745	-0.442094	-0.0733657	-0.401342	-0.266396	0.0815531	-0.0363694
16	-0.258503	-0.563356	-0.0966917	-0.0450167	-0.287891	-0.726171	-0.0314133	-0.856273	-0.490493	-0.428141	-0.682329	-0.417721	-0.555575	-0.571486	-0.523854	0	-0.278332	-0.319162	0.0332237	0.0766214	0.213715	-0.180511	0.0788151	-0.305055	-0.992494	-0.142528	-0.422513	0.0868988	-0.175096	-0.216103	-0.363763	-0.323672	-0.254821	-0.974508	-0.321678	-0.484033	-0.0230464	-0.101263	-0.286025	-0.801349	-0.0705966	-0.8808	-0.559752	-0.749641	-0.604648	-0.425161	-0.664764	-0.645468	-0.481169
17	-0.349002	-0.271499	-0.065755	-0.164105	-0.0500891	-0.362548	-0.404853	-0.43179	-0.240137	-0.704289	-0.292131	-0.266152	-0.100249	-0.377573	-0.159179	-0.278332	0	-0.374641	-0.256584	-0.0503582	-0.190414	0.117047	-0.173079	-0.490914	-0.557562	0.0639636	-0.268451	-0.645385	-0.200136	-0.329034	-0.299349	-0.200935	-0.140952	-0.685196	-0.180363	-0.198207	-0.231027	-0.215475	-0.0328377	-0.419421	-0.407212	-0.468598	-0.289124	-0.944207	-0.0310705	-0.27796	-0.242449	-0.512982	-0.079881
18	-0.18144	-0.245427	-0.0848687	0.0223965	0.326551	-0.0147911	-0.257324	0.0361944	-0.0463443	-0.454784	0.0669328	0.190047	-0.0154149	-0.275466	-0.116503	-0.319162	-0.374641	0	-0.257995	0.0731325	-0.358465	0.137946	-0.387994	-0.301673	-0.315284	0.120207	-0.360399	-0.596262	-0.152491	-0.506432	-0.22051	0.00370827	-0.420298	-0.523066	-0.16117	-0.192892	-0.149603	-0.0751811	0.243025	-0.125991	-0.372905	0.0122388	-0.121801	-0.415013	0.100981	0.196954	0.0722263	-0.229556	-0.0122478
19	-0.1194	-0.331028	0.142746	-0.0908965	0.015025	-0.214753	-0.275256	-0.32624	-0.257847	-0.653678	-0.0777796	-0.0745376	-0.0492272	-0.391294	-0.306103	0.0332237	-0.256584	-0.257995	0	-0.0414984	-0.176589	0.0974345	0.122984	-0.251703	-0.515254	-0.0608876	-0.0670932	-0.541565	-0.0750429	-0.141956	-0.292309	-0.141652	0.0387944	-0.696362	-0.228919	-0.323185	-0.0405496	-0.0995714	0.00076999	-0.202816	-0.39079	-0.321785	-0.332234	-0.747471	-0.0003417	-0.133333	-0.315478	-0.367247	-0.248606
20	0.231828	-0.293949	-0.0808325	0.133598	0.0470638	0.0668494	0.0725066	-0.239873	-0.146032	0.652908	-0.126377	0.183508	-0.26026	-0.0075689	-0.154575	0.0766214	-0.0503582	0.0731325	-0.0414984	0	0.115039	-0.411807	0.0232605	0.27751	-0.390277	-0.261236	0.0147808	0.396945	0.216863	-0.0800076	-0.3169	-0.0186567	0.00277932	-0.484627	-0.0168368	-0.598442	-0.0002782	0.220244	-0.0126147	0.240038	0.205473	-0.181773	-0.161736	0.653047	-0.300389	0.182185	-0.618443	-0.0165913	-0.219359
21	0.00605748	-0.581631	-0.265877	0.0783024	-0.0575797	-0.289823	0.0107312	-0.545151	-0.385321	-0.0914816	-0.360464	-0.229244	-0.625115	-0.1778	-0.277944	0.213715	-0.190414	-0.358465	-0.176589	0.115039	0	-0.44108	0.0970379	0.100143	-0.743567	-0.561089	-0.309848	0.352008	0.270193	-0.25814	-0.529015	-0.28117	-0.237173	-0.702035	-0.0877945	-0.956261	-0.138692	0.0989323	-0.157704	-0.135439	0.0827917	-0.497357	-0.56916	-0.364922	-0.514992	-0.113967	-0.888937	-0.221131	-0.288236
22	0.102967	-0.0060683	0.04227	-0.500086	0.0546987	-0.0532493	0.00747494	-0.0625536	-0.331677	-0.453615	-0.0917796	-0.599551	0.00635035	0.150899	-0.0618801	-0.180511	0.117047	0.137946	0.0974345	-0.411807	-0.44108	0	-0.0273365	-0.0465992	-0.208483	-0.100728	0.212355	-0.572337	0.248786	0.0558297	-0.0957175	0.0796946	-0.236793	-0.422773	0.100616	-0.278024	0.00917212	-0.54837	0.0453378	-0.0544141	0.166022	-0.153507	-0.0240295	-0.637024	-0.0963921	-0.526848	-0.140936	0.149623	0.105423
23	-0.19142	-0.358743	0.0138959	-0.0217837	-0.169912	-0.538714	0.0773399	-0.765376	-0.338836	-0.527135	-0.562699	-0.207575	-0.158926	-0.489925	-0.229618	0.0788151	-0.173079	-0.387994	0.122984	0.0232605	0.0970379	-0.0273365	0	-0.227636	-0.752176	0.123699	-0.499348	-0.0976406	-0.156578	0.0213405	-0.351751	-0.316297	-0.0677735	-0.881983	-0.299948	-0.321016	0.0655111	-0.0402386	-0.225083	-0.681139	0.0362123	-0.72003	-0.380271	-0.73952	-0.321871	-0.19603	-0.472853	-0.559205	-0.288122
24	-0.300879	-0.372933	-0.51205	0.246966	0.0122492	-0.408147	-0.384126	-0.588387	-0.21628	-0.390396	-0.45526	0.0632661	-0.204614	-0.424568	-0.258463	-0.305055	-0.490914	-0.301673	-0.251703	0.27751	0.100143	-0.0465992	-0.227636	0	-0.695644	-0.0590574	-0.443593	-0.546007	-0.136982	-0.607053	-0.288632	-0.141	-0.246231	-0.918884	-0.281566	-0.407733	-0.585571	0.138997	-0.0194993	-0.403399	-0.24403	-0.566432	-0.150321	-0.644063	-0.2466	0.0370083	-0.522626	-0.615196	-0.205927
25	-0.470025	-0.287884	-0.549036	-0.535401	-0.169265	-0.314682	-0.565611	-0.382785	-0.218258	-0.683312	-0.591763	-0.60043	-0.0517242	-0.198891	-0.283881	-0.992494	-0.557562	-0.315284	-0.515254	-0.390277	-0.743567	-0.208483	-0.752176	-0.695644	0	-0.37562	-0.502721	-0.935291	-0.286612	-0.596923	-0.24312	0.00333822	-0.819752	-0.745945	-0.313894	-0.288004	-0.621918	-0.603754	-0.184892	-0.434574	-0.422245	-0.407792	-0.0214459	-0.639914	-0.511306	-0.618165	-0.213693	-0.219521	-0.26181
26	0.141686	-0.433602	0.0505686	-0.275447	0.204528	0.148499	-0.0831569	-0.014431	-0.197767	-0.824105	0.110503	-0.27022	-0.17658	0.120687	0.0115983	-0.142528	0.0639636	0.120207	-0.0608876	-0.261236	-0.561089	-0.100728	0.123699	-0.0590574	-0.37562	0	0.465255	-0.769713	0.470549	-0.0742568	-0.171986	0.04904	-0.0905047	-0.599028	0.0895734	-0.372147	-0.094634	-0.37947	0.133181	0.161305	0.0840312	0.1054	-0.281102	-1.01355	0.127244	-0.358885	-0.465169	0.127731	-0.0064749
27	-0.13302	-0.243538	0.115719	-0.120558	0.00965689	-0.282414	-0.221777	-0.326919	-0.178931	-0.746563	-0.210503	-0.152845	0.376771	-0.388686	-0.226539	-0.422513	-0.268451	-0.360399	-0.0670932	0.0147808	-0.309848	0.212355	-0.499348	-0.443593	-0.502721	0.465255	0	-0.576332	-0.19587	-0.135935	-0.081025	-0.12057	-0.0837127	-0.61461	-0.0544801	0.0079585	-0.0642595	-0.204091	-0.0825491	-0.473352	-0.0567466	-0.428032	-0.199362	-0.970961	0.0974416	-0.233645	0.00527297	-0.488649	-0.149413
28	-0.395438	-0.730492	-0.728701	0.341838	-0.195315	-0.605156	-0.702653	-0.834378	-0.525234	-0.527164	-0.650988	0.171585	-0.817649	-0.722317	-0.355352	0.0868988	-0.645385	-0.596262	-0.541565	0.396945	0.352008	-0.572337	-0.0976406	-0.546007	-0.935291	-0.769713	-0.576332	0	-0.23	-0.86132	-0.526376	-0.336366	-0.169143	-1.10422	-0.515447	-0.875821	-0.657164	0.407104	-0.239714	-0.580237	-0.662538	-0.80744	-0.648388	-0.747222	-0.642648	0.162954	-1.03745	-0.818539	-0.419231
29	-0.461071	0.072911	0.0118129	0.179081	-0.145946	-0.211792	0.00209152	-0.257875	0.118924	-0.162081	0.0585534	0.166712	0.463444	-0.301584	-0.143505	-0.175096	-0.200136	-0.152491	-0.0750429	0.216863	0.270193	0.248786	-0.156578	-0.136982	-0.286612	0.470549	-0.19587	-0.23	0	-0.0850575	-0.119284	-0.444068	-0.252827	-1.24052	-0.383813	0.111612	-0.0250784	0.162577	-0.156705	-0.524827	-0.0977795	-0.348957	0.10084	-0.389547	0.203631	0.142009	0.373386	-0.526813	-0.166646
30	-0.262396	-0.382818	-0.129785	-0.235265	0.0788517	-0.446004	-0.362639	-0.585125	-0.278427	-0.868699	-0.344684	-0.313133	-0.211929	-0.436822	-0.116476	-0.216103	-0.329034	-0.506432	-0.141956	-0.0800076	-0.25814	0.0558297	0.0213405	-0.607053	-0.596923	-0.0742568	-0.135935	-0.86132	-0.0850575	0	-0.155254	-0.160685	-0.11752	-0.729302	-0.257641	-0.28562	-0.353975	-0.286172	-0.0285278	-0.480528	-0.509034	-0.559274	-0.343075	-1.0175	-0.0260275	-0.354486	-0.404186	-0.532147	-0.127783
31	-0.186709	-0.300755	-0.024551	-0.285808	0.189841	-0.117238	-0.236803	0.00642084	-0.309505	-0.561522	-0.0215755	-0.200537	-0.111174	-0.231937	-0.244982	-0.363763	-0.299349	-0.22051	-0.292309	-0.3169	-0.529015	-0.0957175	-0.351751	-0.288632	-0.24312	-0.171986	-0.081025	-0.526376	-0.119284	-0.155254	0	0.118374	-0.629088	-0.401596	-0.0944652	-0.326799	-0.0256265	-0.425892	0.107207	-0.102589	-0.188711	-0.0451647	-0.460676	-0.673587	-0.0513518	-0.266133	-0.112041	-0.176342	-0.208062
32	-0.28151	0.0322747	-0.0634328	-0.107941	0.038946	-0.0300366	-0.0794842	0.043132	0.0139676	-0.257876	0.0854322	-0.0051248	0.108342	-0.131354	-0.10168	-0.323672	-0.200935	0.00370827	-0.141652	-0.0186567	-0.28117	0.0796946	-0.316297	-0.141	0.00333822	0.04904	-0.12057	-0.336366	-0.444068	-0.160685	0.118374	0	-0.474291	-0.41952	-0.130175	0.0706459	-0.079542	-0.110473	-0.0424762	-0.220129	-0.160261	0.00565336	-0.0412587	-0.225178	0.132328	0.00882494	0.13849	-0.0835631	-0.0933609
33	-0.0241499	-0.209773	-0.0620958	-0.202228	-0.393788	-0.479511	-0.0316567	-0.703205	-0.558653	-0.286098	-0.448964	-0.437088	-0.434742	-0.308051	-0.298575	-0.254821	-0.140952	-0.420298	0.0387944	0.00277932	-0.237173	-0.236793	-0.0677735	-0.246231	-0.819752	-0.0905047	-0.0837127	-0.169143	-0.252827	-0.11752	-0.629088	-0.474291	0	-0.661922	-0.17302	-0.198063	-0.161876	-0.187393	-0.230932	-0.488686	0.00753359	-0.772216	-0.444291	-0.51393	-0.505542	-0.41249	-0.600113	-0.467596	-0.322569
34	-0.674184	-0.178672	-0.71386	-0.604076	-0.446199	-0.789145	-0.877372	-0.723083	-0.579777	-0.72732	-0.662657	-0.946493	-0.340274	-0.711868	-0.598361	-0.974508	-0.685196	-0.523066	-0.696362	-0.484627	-0.702035	-0.422773	-0.881983	-0.918884	-0.745945	-0.599028	-0.61461	-1.10422	-1.24052	-0.729302	-0.401596	-0.41952	-0.661922	0	-0.742299	-0.319424	-0.795877	-0.69204	-0.433979	-0.881607	-0.80755	-0.929225	-0.506692	-1.00655	-0.493516	-0.879494	-0.3765	-0.714821	-0.649536
35	-0.130181	0.0377347	-0.339749	-0.0871681	-0.0446457	-0.12205	-0.257353	-0.0977659	-0.0175934	-0.184543	-0.178466	-0.172476	0.144271	-0.133542	-0.0867487	-0.321678	-0.180363	-0.16117	-0.228919	-0.0168368	-0.0877945	0.100616	-0.299948	-0.281566	-0.313894	0.0895734	-0.0544801	-0.515447	-0.383813	-0.257641	-0.0944652	-0.130175	-0.17302	-0.742299	0	0.00407709	-0.348564	-0.065872	-0.0136558	-0.29322	-0.340714	-0.214763	0.0231801	-0.354306	0.00937321	-0.172352	0.096686	-0.34429	-0.009071
36	-0.0147445	0.00674498	-0.195245	-0.717183	0.00160808	0.0190145	-0.373381	-0.241505	-0.351542	-0.657621	-0.22682	-0.684333	-0.164458	-0.0188224	0.0233843	-0.484033	-0.198207	-0.192892	-0.323185	-0.598442	-0.956261	-0.278024	-0.321016	-0.407733	-0.288004	-0.372147	0.0079585	-0.875821	0.111612	-0.28562	-0.326799	0.0706459	-0.198063	-0.319424	0.00407709	0	-0.358971	-0.742241	0.0112447	0.161029	-0.0928386	-0.174365	-0.374963	-0.753971	-0.329574	-0.675594	-0.438578	-0.0415979	0.106811
37	-0.269677	-0.392255	-0.146343	-0.0653638	0.00879488	-0.400827	-0.400801	-0.433882	-0.189696	-0.573304	-0.239149	-0.137239	-0.0324059	-0.375057	-0.0652655	-0.0230464	-0.231027	-0.149603	-0.0405496	-0.0002782	-0.138692	0.00917212	0.0655111	-0.585571	-0.621918	-0.094634	-0.0642595	-0.657164	-0.0250784	-0.353975	-0.0256265	-0.079542	-0.161876	-0.795877	-0.348564	-0.358971	0	-0.114591	-0.0242962	-0.491179	-0.255585	-0.481919	-0.27939	-0.850116	-0.167617	-0.136076	-0.335617	-0.371741	-0.103602
38	0.0139813	-0.631674	-0.173997	-0.0479169	0.0121575	-0.199665	-0.0749104	-0.480036	-0.519582	0.339208	-0.315187	0.00098031	-0.628572	-0.138172	-0.367927	-0.101263	-0.215475	-0.0751811	-0.0995714	0.220244	0.0989323	-0.54837	-0.0402386	0.138997	-0.603754	-0.37947	-0.204091	0.407104	0.162577	-0.286172	-0.425892	-0.110473	-0.187393	-0.69204	-0.065872	-0.742241	-0.114591	0	-0.0797082	-0.0679132	-0.061608	-0.341205	-0.656384	0.36776	-0.469851	0.00772429	-0.693354	-0.232757	-0.299592
39	-0.125322	-0.0665075	0.0491371	-0.0135501	-0.151396	-0.0148648	0.0474426	0.129668	-0.0665155	-0.193058	0.205108	0.0164222	0.176465	0.0163197	-0.0145478	-0.286025	-0.0328377	0.243025	0.00076999	-0.0126147	-0.157704	0.0453378	-0.225083	-0.0194993	-0.184892	0.133181	-0.0825491	-0.239714	-0.156705	-0.0285278	0.107207	-0.0424762	-0.230932	-0.433979	-0.0136558	0.0112447	-0.0242962	-0.0797082	0	-0.155543	0.00746895	0.0804172	0.0151749	-0.113398	0.156101	0.0522604	0.250642	0.150624	0.0261599
40	-0.273594	-0.0328108	-0.397457	-0.0161454	-0.178149	-0.315902	-0.27371	-0.309546	0.153364	-0.384403	-0.268235	0.0500222	0.235416	-0.162309	-0.155283	-0.801349	-0.419421	-0.125991	-0.202816	0.240038	-0.135439	-0.0544141	-0.681139	-0.403399	-0.434574	0.161305	-0.473352	-0.580237	-0.524827	-0.480528	-0.102589	-0.220129	-0.488686	-0.881607	-0.29322	0.161029	-0.491179	-0.0679132	-0.155543	0	-0.120537	-0.257876	0.255186	-0.482489	0.0288059	-0.0670861	0.118676	-0.384746	0.0682288
41	-0.175297	-0.19875	-0.299015	-0.0744086	-0.0031207	-0.117558	-0.301462	-0.477476	-0.0450641	-0.607293	-0.252598	0.0328314	-0.132279	-0.361689	0.00095296	-0.0705966	-0.407212	-0.372905	-0.39079	0.205473	0.0827917	0.166022	0.0362123	-0.24403	-0.422245	0.0840312	-0.0567466	-0.662538	-0.0977795	-0.509034	-0.188711	-0.160261	0.00753359	-0.80755	-0.340714	-0.0928386	-0.255585	-0.061608	0.00746895	-0.120537	0	-0.507616	-0.137999	-0.857769	-0.0093552	-0.0096805	-0.350099	-0.537865	0.0400392
42	-0.273642	-0.292729	-0.472586	-0.289657	0.0683041	-0.143706	-0.471438	-0.0708385	-0.0563054	-0.634015	-0.0885903	-0.272047	0.142188	-0.0244589	-0.117529	-0.8808	-0.468598	0.0122388	-0.321785	-0.181773	-0.497357	-0.153507	-0.72003	-0.566432	-0.407792	0.1054	-0.428032	-0.80744	-0.348957	-0.559274	-0.0451647	0.00565336	-0.772216	-0.929225	-0.214763	-0.174365	-0.481919	-0.341205	0.0804172	-0.257876	-0.507616	0	0.0710543	-0.658564	0.116411	-0.331822	0.100813	-0.132835	0.0239666
43	-0.010786	-0.215673	-0.27241	-0.5817	0.0991302	0.139778	-0.218482	-0.130523	0.181489	-0.48195	-0.162568	-0.445782	-0.104844	0.0891856	-0.0768745	-0.559752	-0.289124	-0.121801	-0.332234	-0.161736	-0.56916	-0.0240295	-0.380271	-0.150321	-0.0214459	-0.281102	-0.199362	-0.648388	0.10084	-0.343075	-0.460676	-0.0412587	-0.444291	-0.506692	0.0231801	-0.374963	-0.27939	-0.656384	0.0151749	0.255186	-0.137999	0.0710543	0	-0.360179	-0.200852	-0.476337	-0.251005	0.0526008	-0.0520552
44	-0.382198	-0.729457	-0.855805	0.370586	-0.06982	-0.587498	-0.916047	-0.801019	-0.249273	-0.266903	-0.698085	0.3623	-0.879104	-0.582195	-0.442094	-0.749641	-0.944207	-0.415013	-0.747471	0.653047	-0.364922	-0.637024	-0.73952	-0.644063	-0.639914	-1.01355	-0.970961	-0.747222	-0.389547	-1.0175	-0.673587	-0.225178	-0.51393	-1.00655	-0.354306	-0.753971	-0.850116	0.36776	-0.113398	-0.482489	-0.857769	-0.658564	-0.360179	0	-0.656565	0.338485	-0.963308	-0.744669	-0.437662
45	-0.0074823	-0.285272	-0.045474	-0.3634	0.228348	0.134923	-0.212164	0.26933	-0.265948	-0.66637	0.194595	-0.436081	0.231263	0.397764	-0.0733657	-0.604648	-0.0310705	0.100981	-0.0003417	-0.300389	-0.514992	-0.0963921	-0.321871	-0.2466	-0.511306	0.127244	0.0974416	-0.642648	0.203631	-0.0260275	-0.0513518	0.132328	-0.505542	-0.493516	0.00937321	-0.329574	-0.167617	-0.469851	0.156101	0.0288059	-0.0093552	0.116411	-0.200852	-0.656565	0	-0.469842	0.0736273	0.262757	-0.0392728
46	-0.0490586	-0.539245	-0.251103	0.078913	0.0662354	-0.275639	-0.124434	-0.453821	-0.360482	0.266465	-0.368777	-0.0759099	-0.478996	-0.0653164	-0.401342	-0.425161	-0.27796	0.196954	-0.133333	0.182185	-0.113967	-0.526848	-0.19603	0.0370083	-0.618165	-0.358885	-0.233645	0.162954	0.142009	-0.354486	-0.266133	0.00882494	-0.41249	-0.879494	-0.172352	-0.675594	-0.136076	0.00772429	0.0522604	-0.0670861	-0.0096805	-0.331822	-0.476337	0.338485	-0.469842	0	-0.727864	-0.189254	-0.336736
47	-0.0691919	-0.215319	-0.186098	-0.561919	0.371425	0.0166542	-0.466375	0.113703	-0.221676	-1.05053	0.0281359	-0.643789	-0.049038	0.203165	-0.266396	-0.664764	-0.242449	0.0722263	-0.315478	-0.618443	-0.888937	-0.140936	-0.472853	-0.522626	-0.213693	-0.465169	0.00527297	-1.03745	0.373386	-0.404186	-0.112041	0.13849	-0.600113	-0.3765	0.096686	-0.438578	-0.335617	-0.693354	0.250642	0.118676	-0.350099	0.100813	-0.251005	-0.963308	0.0736273	-0.727864	0	0.126435	-0.16049
48	-0.381441	-0.149789	-0.333935	-0.153307	0.175894	-0.122652	-0.540065	-0.0115843	0.0383303	-0.741004	0.0224603	-0.14158	0.222902	-0.368946	0.0815531	-0.645468	-0.512982	-0.229556	-0.367247	-0.0165913	-0.221131	0.149623	-0.559205	-0.615196	-0.219521	0.127731	-0.488649	-0.818539	-0.526813	-0.532147	-0.176342	-0.0835631	-0.467596	-0.714821	-0.34429	-0.0415979	-0.371741	-0.232757	0.150624	-0.384746	-0.537865	-0.132835	0.0526008	-0.744669	0.262757	-0.189254	0.126435	0	0.0083754
49	-0.0696593	0.135967	-0.0384319	-0.29164	-0.121107	0.115222	-0.0576367	-0.0551756	-0.0456759	-0.442662	0.0617434	-0.321539	-0.0139574	0.0777376	-0.0363694	-0.481169	-0.079881	-0.0122478	-0.248606	-0.219359	-0.288236	0.105423	-0.288122	-0.205927	-0.26181	-0.0064749	-0.149413	-0.419231	-0.166646	-0.127783	-0.208062	-0.0933609	-0.322569	-0.649536	-0.009071	0.106811	-0.103602	-0.299592	0.0261599	0.0682288	0.0400392	0.0239666	-0.0520552	-0.437662	-0.0392728	-0.336736	-0.16049	0.0083754	0
50	-0.231762	-0.496712	-0.268256	0.0710774	-0.314231	-0.720201	-0.0284957	-0.750451	-0.415744	-0.31956	-0.580939	-0.309206	-0.394595	-0.561921	-0.527907	-0.0155589	-0.409217	-0.382327	0.0249482	0.137949	0.0652337	-0.142728	-0.0480802	-0.126581	-0.780808	-0.153328	-0.55158	-0.0010335	-0.304653	-0.284881	-0.440999	-0.408128	-0.0843429	-0.95414	-0.294139	-0.351782	-0.140466	0.020253	-0.292451	-0.812053	-0.114672	-0.803531	-0.49142	-0.618216	-0.41065	-0.281738	-0.597445	-0.677736	-0.441081
51	-0.285523	-0.249288	0.00847037	-0.141906	-0.0465112	-0.29237	-0.302497	-0.428068	-0.232561	-0.563323	-0.353483	-0.150564	-0.0041476	-0.443313	-0.109988	-0.290826	-0.232613	-0.468075	-0.209741	0.0632052	-0.066484	0.0848029	-0.14769	-0.483195	-0.670222	0.0470279	-0.237604	-0.481688	-0.165799	-0.489728	-0.319964	-0.228025	0.0338982	-0.631347	-0.184425	-0.210256	-0.0495164	-0.171505	-0.111281	-0.435054	-0.397439	-0.513386	-0.215319	-0.70742	-0.118387	-0.236404	-0.197221	-0.553375	-0.0726707
52	-0.150126	-0.425225	-0.0407242	-0.248238	0.259327	0.00347254	-0.300047	0.0784218	-0.191343	-0.664675	0.156483	-0.156846	-0.0141217	-0.0860909	-0.0900237	-0.547319	-0.318418	0.0349851	-0.24739	-0.189446	-0.571788	-0.0109731	-0.394761	-0.389858	-0.330535	0.123947	-0.212074	-0.686317	0.0202041	-0.36492	-0.323493	0.0542848	-0.609092	-0.545239	-0.0790935	-0.303043	-0.0491718	-0.302925	0.201536	-0.0666898	-0.314955	0.060585	-0.262613	-0.663537	0.113882	-0.218793	0.00634961	-0.0249251	-0.0853143
53	-0.03773	-0.351443	0.118635	-0.0396981	0.163006	-0.1132	-0.107745	-0.102913	-0.063137	-0.570629	0.0969595	-0.0482861	0.0158372	-0.158411	-0.151995	0.109306	-0.23645	-0.0845314	0.0138135	0.0137642	-0.165972	0.13223	0.145628	-0.194368	-0.480839	0.137041	0.0831711	-0.580185	0.169445	-0.138809	-0.221385	-0.125676	-0.0787541	-0.661357	-0.0356859	-0.314627	0.00070456	-0.128353	0.0965948	-0.138288	-0.0616117	-0.133951	-0.181799	-0.714963	0.122975	-0.138361	-0.308235	-0.137194	-0.109672
54	0.213406	-0.246272	-0.027687	0.177013	0.0348893	0.0543325	0.132312	-0.216743	-0.148849	0.650629	-0.0865461	0.229181	-0.25169	0.0281529	-0.117893	0.115409	-0.0032933	0.0555716	-0.000773	0.126161	0.113218	-0.38702	0.0771047	0.305034	-0.383497	-0.177655	0.0507184	0.400154	0.255081	-0.0425653	-0.297412	-0.106941	-0.0035	-0.479305	0.00521413	-0.525094	0.0844473	0.286772	-0.0611155	0.265095	0.212182	-0.158802	-0.190536	0.62871	-0.242883	0.188267	-0.535704	-0.0041505	-0.173627
55	-0.0231377	-0.661042	-0.355222	0.105145	-0.188815	-0.319383	-0.0657005	-0.596238	-0.633096	-0.179704	-0.511737	-0.402	-0.707639	-0.312638	-0.543508	-0.0632695	-0.299069	-0.414073	-0.297103	0.178111	-0.0306792	-0.623401	-0.0780102	-0.072382	-0.762358	-0.697127	-0.331973	0.172481	0.0696023	-0.386349	-0.551784	-0.328853	-0.287531	-0.835007	-0.147185	-1.10547	-0.277033	0.0603578	-0.299178	-0.254065	-0.0780308	-0.590063	-0.805917	-0.408057	-0.673657	-0.271048	-0.988853	-0.34437	-0.545602
56	0.107457	-0.197164	0.110329	-0.403037	-0.0142776	-0.0369425	-0.0491532	-0.193323	-0.281648	-0.375256	-0.13231	-0.518994	0.0842047	0.193517	0.00287027	-0.285532	0.096825	0.0556	0.023957	-0.369621	-0.518477	-0.20298	-0.0465821	-0.136786	-0.310747	-0.0344073	0.158903	-0.535047	0.246573	0.0234347	-0.0991744	0.0354551	-0.170614	-0.346372	0.109677	-0.35554	-0.0139094	-0.458322	-0.0107974	-0.0174198	0.167376	-0.120209	-0.0916514	-0.527159	-0.160995	-0.412341	-0.13589	0.149827	0.0211569
57	-0.322359	-0.403155	-0.094694	0.195197	-0.24145	-0.676161	-0.008087	-0.860305	-0.31335	-0.436351	-0.575096	-0.0502692	-0.230435	-0.598844	-0.355598	0.212357	-0.175506	-0.484912	0.26497	0.158775	0.258839	-0.06575	-0.0139036	-0.21941	-0.891031	0.0508737	-0.670514	0.052178	-0.231711	-0.0091752	-0.343959	-0.342857	-0.0857539	-1.02539	-0.3614	-0.447479	0.0625407	0.15808	-0.219936	-0.76266	0.00454503	-0.813275	-0.378504	-0.675878	-0.392068	-0.0085838	-0.514008	-0.717948	-0.412679
58	-0.223428	-0.371279	-0.38143	0.109674	-0.0236245	-0.387881	-0.122393	-0.521853	-0.225775	-0.311662	-0.405056	-0.0032071	-0.0640377	-0.369708	-0.27002	-0.142765	-0.418489	-0.209183	-0.15894	0.312412	0.151501	-0.0504581	-0.112937	-0.125988	-0.666981	0.104785	-0.24898	-0.368484	-0.0443852	-0.406162	-0.187714	-0.136512	-0.12055	-1.03983	-0.367248	-0.243671	-0.346583	0.0483686	-0.0602923	-0.481867	-0.0217493	-0.567987	-0.215393	-0.587815	-0.231995	-0.0565966	-0.4654	-0.586725	-0.27477
59	-0.378679	-0.228349	-0.550958	-0.832131	-0.033981	-0.109897	-0.692973	-0.419321	-0.599667	-1.02214	-0.353472	-0.895839	-0.199633	-0.275518	-0.119807	-0.961912	-0.522282	-0.408281	-0.809148	-0.731669	-0.986515	-0.273048	-0.697917	-0.763406	-0.371522	-0.609047	-0.423238	-1.1142	-0.216947	-0.629909	-0.326813	0.116148	-0.70182	-0.114889	-0.177183	-0.407161	-0.733957	-0.919739	-0.0299007	-0.151532	-0.512026	-0.387292	-0.456021	-1.00723	-0.308427	-0.859813	-0.505933	-0.224585	-0.0306559
60	0.163399	-0.391978	0.292137	-0.233598	0.247328	0.180489	0.110382	0.0187384	-0.176436	-0.653104	0.278923	-0.151881	-0.149014	0.222473	0.0746926	-0.0031686	0.126679	0.185551	0.0541062	-0.228187	-0.447663	-0.0680129	0.309494	-0.0350179	-0.392963	0.0430664	0.538743	-0.657539	0.542497	0.0943067	-0.136767	0.05089	-0.0608017	-0.515924	0.198005	-0.355562	0.0962272	-0.341142	0.133388	0.159451	0.318465	0.154704	-0.218101	-0.79974	0.324818	-0.243118	-0.401788	0.18271	0.020449
61	-0.179147	-0.224771	-0.0138137	-0.104439	-0.0202552	-0.380794	-0.319295	-0.420517	-0.258973	-0.833781	-0.12633	-0.199527	0.224577	-0.465724	-0.041615	-0.454846	-0.193335	-0.35572	-0.0478185	-0.0975039	-0.35023	0.0512735	-0.402224	-0.569962	-0.504156	0.190195	-0.141444	-0.750271	-0.153081	-0.230956	-0.120502	-0.130975	-0.23578	-0.653304	-0.0525786	-0.16877	-0.129222	-0.272112	-0.0416117	-0.514766	-0.155559	-0.455315	-0.234724	-1.08864	0.0593744	-0.241748	-0.0344661	-0.522122	-0.0665633
62	-0.238027	-0.683404	-0.585135	0.285922	-0.126181	-0.520632	-0.495374	-0.707229	-0.399516	-0.408535	-0.577237	0.17951	-0.742861	-0.644645	-0.302797	0.192231	-0.535372	-0.577769	-0.475606	0.394295	0.241837	-0.494986	0.00901927	-0.404494	-0.845869	-0.787054	-0.515533	-0.0994462	-0.150141	-0.755008	-0.572715	-0.301903	-0.129533	-1.02807	-0.322844	-0.88887	-0.56187	0.368534	-0.208365	-0.413793	-0.583145	-0.709077	-0.521173	-0.688811	-0.625532	0.241929	-0.950369	-0.75725	-0.363327
63	-0.472028	0.13195	0.105422	0.118014	-0.0699267	-0.253933	0.060202	-0.221743	-0.0069328	-0.229792	0.059152	0.107521	0.431485	-0.2363	-0.035276	-0.0372885	-0.0555968	-0.250827	0.0411911	0.181776	0.20703	0.238522	-0.0035023	-0.125	-0.420497	0.377713	-0.150489	-0.148972	-0.297832	-0.0472369	-0.115468	-0.382233	-0.083599	-1.08647	-0.270414	0.080353	0.0642066	0.0921962	-0.0528885	-0.512767	0.00843009	-0.319249	0.00633365	-0.374844	0.18413	0.0429078	0.304164	-0.34492	0.079481
64	-0.306927	-0.245335	-0.337157	-0.214795	0.0404002	-0.377645	-0.540273	-0.468834	-0.204552	-0.812637	-0.288565	-0.202543	-0.118887	-0.439044	-0.258841	-0.307306	-0.476424	-0.568658	-0.198919	0.0341886	-0.195489	0.0564187	-0.100239	-0.551464	-0.566018	-0.0514327	-0.403672	-0.727054	-0.252025	-0.42721	-0.311725	-0.24534	-0.115712	-0.622606	-0.403983	-0.219022	-0.511101	-0.254355	-0.0401226	-0.452394	-0.612618	-0.516898	-0.240982	-0.943049	-0.119444	-0.264087	-0.327418	-0.600646	-0.202646
65	-0.219349	-0.164885	-0.0853198	-0.0065597	0.131004	-0.213507	-0.339352	-0.0701696	-0.121689	-0.353941	-0.0462507	0.0359276	-0.059394	-0.231921	-0.278174	-0.326139	-0.410756	-0.363543	-0.281488	0.0205869	-0.461405	-0.0680345	-0.50979	-0.312019	-0.181514	-0.0517992	-0.344701	-0.414313	-0.290467	-0.348327	-0.0254257	0.00902822	-0.659067	-0.423375	-0.121659	-0.238894	-0.16329	-0.087654	-0.0170713	-0.170979	-0.331129	-0.0711248	-0.278125	-0.426243	-0.0120367	-0.056606	0.0650881	-0.259736	-0.268897
66	-0.2887	0.0227404	-0.0571542	-0.0958839	0.004882	-0.0973594	-0.0962354	0.0177784	0.017217	-0.225256	0.106561	-0.0780913	0.099024	-0.110872	-0.107773	-0.26323	-0.207352	0.0150173	-0.154049	-0.146057	-0.3178	0.0380444	-0.312894	-0.15074	-0.0196385	0.0271026	-0.140321	-0.263662	-0.380041	-0.144089	0.0180207	-0.175061	-0.437075	-0.409631	-0.155355	-0.0366828	-0.105287	-0.117567	-0.065674	-0.267754	-0.181605	0.0165962	0.0023737	-0.229721	0.0786557	-0.0374931	0.0902677	-0.0204537	-0.0983859
67	-0.0088772	-0.350594	-0.118645	-0.384017	-0.390023	-0.467647	-0.0548789	-0.654351	-0.775061	-0.383837	-0.527841	-0.59622	-0.473349	-0.23837	-0.266162	-0.1952	-0.193748	-0.477862	-0.0855739	-0.159236	-0.268095	-0.468133	-0.071721	-0.415347	-0.878278	-0.148441	-0.0641417	-0.31173	-0.431938	-0.210576	-0.586116	-0.473686	-0.134181	-0.756425	-0.204198	-0.506846	-0.178679	-0.364332	-0.320682	-0.464102	-0.214562	-0.675322	-0.597869	-0.644956	-0.55517	-0.508603	-0.692425	-0.432162	-0.316953
68	-0.477084	-0.0317907	-0.501484	-0.449538	-0.401812	-0.531258	-0.590193	-0.55633	-0.42541	-0.561478	-0.499026	-0.735708	-0.212939	-0.482365	-0.354287	-0.665197	-0.492626	-0.420397	-0.500154	-0.315815	-0.524521	-0.229284	-0.601604	-0.590128	-0.576047	-0.375878	-0.392914	-0.831095	-0.828761	-0.482573	-0.397685	-0.373409	-0.331348	-0.275193	-0.510121	-0.181537	-0.583095	-0.577793	-0.419732	-0.588828	-0.588803	-0.731465	-0.368428	-0.814457	-0.326029	-0.719502	-0.227736	-0.487241	-0.477458
[truncated: 19 more columns]

## Sheet: Fig2b-c
ROI	early preHD	late preHD	mHD
lh_bankssts	-0.168157	-0.00308974	-0.257702
lh_caudalanteriorcingulate	-0.125034	-0.187496	-0.462475
lh_caudalmiddlefrontal	-0.0179881	-0.0163835	-0.501465
lh_cuneus	0.254287	0.275358	-0.144539
lh_entorhinal	0.195381	0.148827	0.00687275
lh_fusiform	0.28332	0.13329	-0.418533
lh_inferiorparietal	0.150359	-0.208063	-0.706621
lh_inferiortemporal	-0.0651261	-0.0374286	-0.658974
lh_isthmuscingulate	-0.113623	-0.450978	-0.363636
lh_lateraloccipital	0.246785	-0.102289	-0.831121
lh_lateralorbitofrontal	-0.0330819	0.000549034	-0.464955
lh_lingual	0.662074	0.187167	-0.303798
lh_medialorbitofrontal	0.285007	-0.126638	-0.259602
lh_middletemporal	0.0717912	0.0445957	-0.443894
lh_parahippocampal	0.116533	0.353973	-0.309972
lh_paracentral	0.00544219	-0.553176	-0.553299
lh_parsopercularis	0.196363	0.0488467	-0.681458
lh_parsorbitalis	0.268539	-0.043998	-0.364308
lh_parstriangularis	0.0204953	-0.0972968	-0.427859
lh_pericalcarine	0.053439	0.160022	0.0179421
lh_postcentral	0.0412779	-0.246091	-0.315892
lh_posteriorcingulate	-0.29172	-0.200928	-0.177571
lh_precentral	-0.0548778	-0.184989	-0.491279
lh_precuneus	0.0652227	-0.152447	-0.753324
lh_rostralanteriorcingulate	-0.192108	-0.12645	-0.674609
lh_rostralmiddlefrontal	-0.0895904	0.126243	-0.222666
lh_superiorfrontal	0.384091	-0.289298	-0.536382
lh_superiorparietal	0.0999484	-0.320263	-0.912395
lh_superiortemporal	0.251038	-0.0180147	-0.184773
lh_supramarginal	0.216975	-0.0119476	-0.796781
lh_frontalpole	0.0845699	-0.0277614	-0.353095
lh_temporalpole	0.109337	-0.0224603	-0.143474
lh_transversetemporal	0.0975761	-0.231288	-0.478613
lh_insula	-0.205681	-0.358335	-1.02182
rh_bankssts	-0.0803474	0.0184757	-0.262801
rh_caudalanteriorcingulate	-0.132091	-0.131068	-0.498121
rh_caudalmiddlefrontal	0.137261	-0.151	-0.564593
rh_cuneus	0.284592	0.0472579	-0.223497
rh_entorhinal	-0.138123	0.322238	-0.0371646
rh_fusiform	0.0844131	0.158097	-0.494597
rh_inferiorparietal	0.161879	-0.0204405	-0.625596
rh_inferiortemporal	0.153862	0.112851	-0.59153
rh_isthmuscingulate	0.0422414	-0.339139	-0.359224
rh_lateraloccipital	0.395501	0.000376838	-1.09212
rh_lateralorbitofrontal	0.165491	-0.186742	-0.255315
rh_lingual	0.309262	0.0896974	-0.367881
rh_medialorbitofrontal	0.130827	-0.00278158	-0.612021
rh_middletemporal	0.120691	0.0304052	-0.580113
rh_parahippocampal	0.0473153	0.459685	-0.264049
rh_paracentral	0.132513	-0.395569	-0.562167
rh_parsopercularis	0.147049	0.0487256	-0.577859
rh_parsorbitalis	0.21586	-0.107885	-0.451236
rh_parstriangularis	0.216737	-0.0378402	-0.252085
rh_pericalcarine	0.227287	0.00640879	0.0542456
rh_postcentral	-0.161232	-0.245709	-0.501064
rh_posteriorcingulate	-0.365091	-0.252675	-0.223754
rh_precentral	-0.147708	-0.206379	-0.547469
rh_precuneus	-0.206856	-0.241105	-0.563324
rh_rostralanteriorcingulate	-0.164701	0.0375678	-0.802766
rh_rostralmiddlefrontal	0.0579983	0.0741716	0.0121922
rh_superiorfrontal	0.226348	-0.212553	-0.696234
rh_superiorparietal	0.126186	-0.223225	-0.73688
rh_superiortemporal	0.0543407	-0.0683564	-0.102068
rh_supramarginal	0.176183	-0.288928	-0.796426
rh_frontalpole	0.220557	-0.0958892	-0.379556
rh_temporalpole	-0.012119	-0.133848	-0.14618
rh_transversetemporal	-0.284637	-0.0928841	-0.574165
rh_insula	-0.165248	-0.152798	-0.713427

## Sheet: Fig 2d - Early preHD
Regions	FDR	p_two	p_left	p_right	diff
lh bankssts	0.810235	0.3718	0.1902	0.8098	-0.206381
lh caudalanteriorcingulate	0.810235	0.5164	0.2613	0.7387	-0.090052
lh caudalmiddlefrontal	0.954473	0.9264	0.4625	0.5375	-0.0123674
lh cuneus	0.810235	0.1836	0.9102	0.0898	0.22385
lh entorhinal	0.810235	0.3042	0.8522	0.1478	0.164272
lh fusiform	0.810235	0.1426	0.9281	0.0719	0.225841
lh inferiorparietal	0.810235	0.4324	0.7861	0.2139	0.0942678
lh inferiortemporal	0.883547	0.7399	0.3627	0.6373	-0.0564357
lh isthmuscingulate	0.810235	0.5481	0.2753	0.7247	-0.0904087
lh lateraloccipital	0.810235	0.1966	0.9036	0.0964	0.211767
lh lateralorbitofrontal	0.925013	0.8706	0.4304	0.5696	-0.0228976
lh lingual	0.068	0.001	0.9993	0.0007	0.567857
lh medialorbitofrontal	0.810235	0.1403	0.9282	0.0718	0.217314
lh middletemporal	0.883547	0.7089	0.6424	0.3576	0.0564195
lh parahippocampal	0.810235	0.541	0.7325	0.2675	0.089144
lh paracentral	0.9758	0.9758	0.5034	0.4966	0.00351123
lh parsopercularis	0.810235	0.3034	0.8494	0.1506	0.136431
lh parsorbitalis	0.810235	0.1613	0.9166	0.0834	0.165969
lh parstriangularis	0.954473	0.9178	0.5387	0.4613	0.0140082
lh pericalcarine	0.883547	0.7796	0.6167	0.3833	0.0526805
lh postcentral	0.902025	0.8357	0.5814	0.4186	0.0328349
lh posteriorcingulate	0.810235	0.1372	0.0702	0.9298	-0.238963
lh precentral	0.883547	0.7794	0.3975	0.6025	-0.0435773
lh precuneus	0.883547	0.7356	0.6306	0.3694	0.0427703
lh rostralanteriorcingulate	0.810235	0.3162	0.1575	0.8425	-0.15822
lh rostralmiddlefrontal	0.857698	0.6414	0.3079	0.6921	-0.0702449
lh superiorfrontal	0.810235	0.0479	0.9768	0.0232	0.267767
lh superiorparietal	0.853117	0.6022	0.7027	0.2973	0.0804222
lh superiortemporal	0.810235	0.1933	0.903	0.097	0.211025
lh supramarginal	0.810235	0.2595	0.8673	0.1327	0.142723
lh frontalpole	0.857698	0.6575	0.6741	0.3259	0.0409013
lh temporalpole	0.822366	0.5684	0.7127	0.2873	0.057239
lh transversetemporal	0.857698	0.6183	0.6956	0.3044	0.0660014
lh insula	0.810235	0.2854	0.1457	0.8543	-0.126751
rh bankssts	0.857698	0.6685	0.3383	0.6617	-0.0856551
rh caudalanteriorcingulate	0.810235	0.4924	0.2504	0.7496	-0.0973208
rh caudalmiddlefrontal	0.810235	0.4837	0.7548	0.2452	0.0918534
rh cuneus	0.810235	0.1457	0.9296	0.0704	0.225674
rh entorhinal	0.810235	0.4766	0.2404	0.7596	-0.132563
rh fusiform	0.857698	0.6564	0.6698	0.3302	0.0660401
rh inferiorparietal	0.810235	0.3992	0.8007	0.1993	0.098006
rh inferiortemporal	0.810235	0.4245	0.7873	0.2127	0.128493
rh isthmuscingulate	0.902025	0.829	0.5836	0.4164	0.0337086
rh lateraloccipital	0.810235	0.0367	0.9824	0.0176	0.294572
rh lateralorbitofrontal	0.810235	0.3859	0.8041	0.1959	0.100901
rh lingual	0.810235	0.112	0.9427	0.0573	0.236021
rh medialorbitofrontal	0.810235	0.4952	0.7522	0.2478	0.0929119
rh middletemporal	0.810235	0.5278	0.7324	0.2676	0.0951649
rh parahippocampal	0.89682	0.8045	0.5912	0.4088	0.0372725
rh paracentral	0.810235	0.4853	0.7555	0.2445	0.0911325
rh parsopercularis	0.810235	0.4389	0.7812	0.2188	0.121684
rh parsorbitalis	0.810235	0.2635	0.8675	0.1325	0.120608
rh parstriangularis	0.810235	0.2582	0.8687	0.1313	0.145586
rh pericalcarine	0.810235	0.2414	0.8822	0.1178	0.242425
rh postcentral	0.810235	0.4003	0.1947	0.8053	-0.130069
rh posteriorcingulate	0.810235	0.0604	0.0303	0.9697	-0.262629
rh precentral	0.810235	0.4373	0.2201	0.7799	-0.108472
rh precuneus	0.810235	0.2883	0.1429	0.8571	-0.129742
rh rostralanteriorcingulate	0.810235	0.3933	0.1976	0.8024	-0.119984
rh rostralmiddlefrontal	0.883547	0.7675	0.6073	0.3927	0.0529276
rh superiorfrontal	0.810235	0.2403	0.8821	0.1179	0.139511
rh superiorparietal	0.810235	0.5117	0.742	0.258	0.112586
rh superiortemporal	0.883547	0.7754	0.603	0.397	0.0473663
rh supramarginal	0.810235	0.3573	0.8218	0.1782	0.112877
rh frontalpole	0.810235	0.2554	0.8739	0.1261	0.109297
rh temporalpole	0.961337	0.9472	0.4713	0.5287	-0.00837883
rh transversetemporal	0.810235	0.1393	0.0697	0.9303	-0.148313
rh insula	0.810235	0.3896	0.1962	0.8038	-0.0954032

## Sheet: Fig2d - Late preHD
Regions	FDR	p_two	p_left	p_right	diff
rh parahippocampal	0.1156	0.0017	0.9992	0.0008	0.279404
lh parahippocampal	0.1972	0.0079	0.9959	0.0041	0.257409
lh paracentral	0.1972	0.0087	0.0049	0.9951	-0.275482
lh insula	0.3196	0.0188	0.0099	0.9901	-0.192534
lh isthmuscingulate	0.37264	0.0274	0.0129	0.9871	-0.238533
lh superiorparietal	0.559543	0.051	0.0258	0.9742	-0.234545
lh cuneus	0.559543	0.0576	0.9735	0.0265	0.25736
rh paracentral	0.78115	0.0919	0.0453	0.9547	-0.181903
rh posteriorcingulate	0.8908	0.1179	0.0586	0.9414	-0.177302
rh entorhinal	0.92344	0.1826	0.9152	0.0848	0.183499
rh isthmuscingulate	0.92344	0.1885	0.0954	0.9046	-0.1425
lh posteriorcingulate	0.92344	0.2203	0.113	0.887	-0.131337
rh superiorparietal	0.92344	0.2678	0.1341	0.8659	-0.137803
rh supramarginal	0.92344	0.2779	0.1374	0.8626	-0.0945013
lh transversetemporal	0.92344	0.2992	0.1494	0.8506	-0.0875444
rh precuneus	0.92344	0.3141	0.1604	0.8396	-0.105591
lh superiorfrontal	0.92344	0.3278	0.1627	0.8373	-0.0909005
lh lingual	0.92344	0.3294	0.8364	0.1636	0.120288
rh precentral	0.92344	0.3525	0.1796	0.8204	-0.0837866
lh pericalcarine	0.92344	0.3539	0.8227	0.1773	0.112034
rh fusiform	0.92344	0.3826	0.8131	0.1869	0.106311
rh lingual	0.92344	0.3886	0.8074	0.1926	0.0959597
lh postcentral	0.92344	0.3905	0.193	0.807	-0.11015
rh insula	0.92344	0.3911	0.1963	0.8037	-0.0738569
lh middletemporal	0.92344	0.395	0.8032	0.1968	0.098322
rh rostralmiddlefrontal	0.92344	0.4018	0.8015	0.1985	0.105628
rh superiortemporal	0.92344	0.4363	0.224	0.776	-0.0938948
lh inferiorparietal	0.92344	0.4371	0.224	0.776	-0.0676635
lh fusiform	0.92344	0.4395	0.7884	0.2116	0.0889208
lh parstriangularis	0.92344	0.4402	0.223	0.777	-0.0703169
lh medialorbitofrontal	0.92344	0.4413	0.2231	0.7769	-0.0819821
rh inferiortemporal	0.92344	0.4458	0.7811	0.2189	0.0933929
lh precentral	0.92344	0.463	0.2266	0.7734	-0.0750616
lh caudalanteriorcingulate	0.92344	0.4742	0.2412	0.7588	-0.0568978
rh temporalpole	0.92344	0.4753	0.2338	0.7662	-0.06861
rh caudalmiddlefrontal	0.981946	0.5271	0.2672	0.7328	-0.0590386
lh lateraloccipital	0.981946	0.5918	0.2986	0.7014	-0.0745951
rh caudalanteriorcingulate	0.981946	0.6065	0.2983	0.7017	-0.0441179
rh rostralanteriorcingulate	0.981946	0.6115	0.6999	0.3001	0.051929
lh precuneus	0.981946	0.6562	0.3243	0.6757	-0.0405602
lh entorhinal	0.981946	0.6636	0.6722	0.3278	0.0601034
lh bankssts	0.981946	0.6639	0.6735	0.3265	0.075752
rh parsopercularis	0.981946	0.6761	0.3466	0.6534	-0.0461335
rh transversetemporal	0.981946	0.6958	0.3523	0.6477	-0.0309919
rh superiorfrontal	0.981946	0.696	0.3428	0.6572	-0.0359562
rh frontalpole	0.981946	0.6993	0.35	0.65	-0.0258142
rh cuneus	0.981946	0.701	0.6483	0.3517	0.0488741
rh postcentral	0.981946	0.7043	0.3592	0.6408	-0.0534361
rh middletemporal	0.981946	0.7275	0.6395	0.3605	0.0367566
rh medialorbitofrontal	0.981946	0.7339	0.6346	0.3654	0.0325443
rh pericalcarine	0.981946	0.7476	0.3798	0.6202	-0.0482356
rh bankssts	0.981946	0.7509	0.3792	0.6208	-0.0475393
rh parsorbitalis	0.990289	0.7924	0.393	0.607	-0.0204526
lh frontalpole	0.990289	0.8175	0.596	0.404	0.0192617
rh inferiorparietal	0.990289	0.8181	0.5994	0.4006	0.0200018
lh parsopercularis	0.990289	0.8311	0.4245	0.5755	-0.0234057
lh rostralanteriorcingulate	0.990289	0.8882	0.5676	0.4324	0.0150935
lh temporalpole	0.990289	0.8896	0.4414	0.5586	-0.0128866
lh supramarginal	0.990289	0.8979	0.5491	0.4509	0.0138077
lh parsorbitalis	0.990289	0.9115	0.5505	0.4495	0.00914857
rh parstriangularis	0.990289	0.928	0.5449	0.4551	0.00907847
lh inferiortemporal	0.990289	0.9385	0.5381	0.4619	0.00909166
rh lateraloccipital	0.990289	0.9407	0.4689	0.5311	-0.00985253
lh lateralorbitofrontal	0.990289	0.9438	0.5235	0.4765	0.00667825
rh lateralorbitofrontal	0.990289	0.9466	0.4665	0.5335	-0.00746594
lh rostralmiddlefrontal	0.992699	0.975	0.505	0.495	0.00390876
lh caudalmiddlefrontal	0.992699	0.9781	0.5056	0.4944	0.00267388
lh superiortemporal	0.9999	0.9999	0.5054	0.4946	-1.78e-05

## Sheet: Fig2d - mHD
Regions	FDR	p_two	p_left	p_right	diff
lh bankssts	0.0812077	0.0611	0.0312	0.9688	-0.310719
lh caudalanteriorcingulate	0.00174857	0.0009	0.0006	0.9994	-0.266263
lh caudalmiddlefrontal	0.000906667	0.0004	0.0003	0.9997	-0.322632
lh cuneus	0.31737	0.283	0.1405	0.8595	-0.12406
lh entorhinal	0.9621	0.9621	0.5164	0.4836	0.00539199
lh fusiform	0.00523077	0.003	0.0013	0.9987	-0.338148
lh inferiorparietal	0.000309091	0.0001	9.9999999999989e-05	0.9999	-0.427865
lh inferiortemporal	0.000309091	0.0001	9.9999999999989e-05	0.9999	-0.496416
lh isthmuscingulate	0.0153	0.0099	0.0058	0.9942	-0.253083
lh lateraloccipital	0.000309091	0.0001	9.9999999999989e-05	0.9999	-0.680262
lh lateralorbitofrontal	0.00174857	0.0009	0.0005	0.9995	-0.305045
lh lingual	0.0355583	0.0251	0.0128	0.9872	-0.246365
lh medialorbitofrontal	0.0812077	0.0621	0.0306	0.9694	-0.16672
lh middletemporal	0.00207778	0.0011	0.0008	0.9992	-0.335973
lh parahippocampal	0.0311064	0.0215	0.0119	0.9881	-0.1958
lh paracentral	0.000523077	0.0002	9.9999999999989e-05	0.9999	-0.367444
lh parsopercularis	0.000309091	0.0001	9.9999999999989e-05	0.9999	-0.449989
lh parsorbitalis	0.0153	0.0096	0.0048	0.9952	-0.208667
lh parstriangularis	0.00294054	0.0016	0.0009	0.9991	-0.267218
lh pericalcarine	0.920782	0.8937	0.5533	0.4467	0.0139287
lh postcentral	0.0306	0.0207	0.0108	0.9892	-0.261441
lh posteriorcingulate	0.224054	0.1944	0.0948	0.9052	-0.131351
lh precentral	0.0010625	0.0005	0.0002	0.9998	-0.318282
lh precuneus	0.000309091	0.0001	9.9999999999989e-05	0.9999	-0.479459
lh rostralanteriorcingulate	0.000309091	0.0001	9.9999999999989e-05	0.9999	-0.508529
lh rostralmiddlefrontal	0.126164	0.1039	0.0524	0.9476	-0.173632
lh superiorfrontal	0.000755556	0.0003	0.0002	0.9998	-0.343273
lh superiorparietal	0.000309091	0.0001	9.9999999999989e-05	0.9999	-0.745786
lh superiortemporal	0.203883	0.1739	0.0879	0.9121	-0.131865
lh supramarginal	0.000309091	0.0001	9.9999999999989e-05	0.9999	-0.53762
lh frontalpole	0.0178311	0.0118	0.0056	0.9944	-0.159129
lh temporalpole	0.318942	0.2908	0.1495	0.8505	-0.0752134
lh transversetemporal	0.000906667	0.0004	0.0002	0.9998	-0.256363
lh insula	0.000309091	0.0001	9.9999999999989e-05	0.9999	-0.591926
rh bankssts	0.0750776	0.0541	0.0262	0.9738	-0.271027
rh caudalanteriorcingulate	0.000906667	0.0004	0.0003	0.9997	-0.274169
rh caudalmiddlefrontal	0.000523077	0.0002	9.9999999999989e-05	0.9999	-0.388587
rh cuneus	0.127172	0.1066	0.0537	0.9463	-0.174032
rh entorhinal	0.819348	0.7832	0.3917	0.6083	-0.0312668
rh fusiform	0.00123636	0.0006	0.0004	0.9996	-0.359266
rh inferiorparietal	0.000309091	0.0001	9.9999999999989e-05	0.9999	-0.375167
rh inferiortemporal	0.000309091	0.0001	9.9999999999989e-05	0.9999	-0.492096
rh isthmuscingulate	0.0153	0.0099	0.0052	0.9948	-0.2587
rh lateraloccipital	0.000309091	0.0001	9.9999999999989e-05	0.9999	-0.904231
rh lateralorbitofrontal	0.0824981	0.0643	0.0346	0.9654	-0.182984
rh lingual	0.0117756	0.0071	0.0035	0.9965	-0.259904
rh medialorbitofrontal	0.000309091	0.0001	9.9999999999989e-05	0.9999	-0.390851
rh middletemporal	0.000309091	0.0001	9.9999999999989e-05	0.9999	-0.45665
rh parahippocampal	0.07888	0.058	0.0284	0.9716	-0.168817
rh paracentral	0.000309091	0.0001	9.9999999999989e-05	0.9999	-0.384766
rh parsopercularis	0.000309091	0.0001	9.9999999999989e-05	0.9999	-0.420029
rh parsorbitalis	0.0034	0.0019	0.001	0.999	-0.258258
rh parstriangularis	0.0851259	0.0676	0.0358	0.9642	-0.178843
rh pericalcarine	0.733656	0.6905	0.6515	0.3485	0.0485007
rh postcentral	0.0010625	0.0005	0.0003	0.9997	-0.419984
rh posteriorcingulate	0.126164	0.103	0.0501	0.9499	-0.146261
rh precentral	0.000523077	0.0002	0.0002	0.9998	-0.33798
rh precuneus	0.000309091	0.0001	9.9999999999989e-05	0.9999	-0.361933
rh rostralanteriorcingulate	0.000309091	0.0001	9.9999999999989e-05	0.9999	-0.550095
rh rostralmiddlefrontal	0.941039	0.9272	0.545	0.455	0.00973644
rh superiorfrontal	0.000309091	0.0001	9.9999999999989e-05	0.9999	-0.443144
rh superiorparietal	0.000309091	0.0001	9.9999999999989e-05	0.9999	-0.624894
rh superiortemporal	0.488413	0.4525	0.2325	0.7675	-0.0901304
rh supramarginal	0.000309091	0.0001	9.9999999999989e-05	0.9999	-0.540121
rh frontalpole	0.00986	0.0058	0.0027	0.9973	-0.171357
rh temporalpole	0.31737	0.2847	0.1445	0.8555	-0.0846532
rh transversetemporal	0.000523077	0.0002	0.0002	0.9998	-0.294075
rh insula	0.000309091	0.0001	9.9999999999989e-05	0.9999	-0.404296

## Sheet: Fig2e-f
See tables S3-S4
