# Supplementary material for: Cell-specific mechanisms drive connectivity across the time course of Huntington’s disease
Source: Nat Commun. 2025 Jul 1;16:5519. doi: 10.1038/s41467-025-60556-0 (PMC12218932; doi:10.1038/s41467-025-60556-0)
Supplement: Supplementary file 4 — Source Data [file 41467_2025_60556_MOESM4_ESM.zip › source data/main manuscript/Figure 5/Fig5_source data.xlsx]

## Sheet: Fig5 - Correlation coefficients
GENE
0.418788 mHD
0.581708 late preHD
0.334504 early preHD
RECEPTOR
0.239340 mHD
0.446769late preHD
0.438218early preHD
LAMINAR
-0.000229 mHD
0.378517late preHDv
0.106806early preHD
METABOLIC FDG PET
0.401382 mHD
0.613085late preHD
0.053861early preHD
HAEMODYN (rsfMRI)
0.230332 mHD
0.401344late preHD
0.223995early preHD
ELECTROPHYS [MEG]
0.063998 mHD
0.642198late preHD
0.31128early preHD
TEMPORAL
0.283735 mHD
0.383975late preHD
0.236592early preHD
STRUCTURAL CONN
0.059778mHD
0.538535late preHD
0.293392early preHD
DISTANCE
-0.002099early preHD
0.605947late preHD
0.22598mHD

## Sheet: Fig5 - Pvals
		Population	Pspin	FDR-corrected Pspin
STRUCTURAL	Laminar similarity	early preHD	0.555445	0.833167
		late preHD	0.085914	0.128205
		mHD	0.956044	0.956044
	White matter connectivity	Early preHD	0.161838	0.242757
		Late preHD	0.031968	0.095904
		mHD	0.58042	0.58042
	Euclidean distance	Early preHD	0.232767	0.349151
		Late preHD	0.016983	0.050949
		mHD	0.966034	0.966034
FUNCTIONAL	FDG-PET	early preHD	0.812188	0.812188
		late preHD	0.010989	0.016484
		mHD	0.006993	0.016484
	rsfMRI	early preHD	0.388611	0.388611
		late preHD	0.137862	0.236763
		mHD	0.157842	0.236763
	dynamic rsfMRI	early preHD	0.418581	0.418581
		late preHD	0.096903	0.221778
		mHD	0.147852	0.221778
	MEG	early preHD	0.077922	0.116883
		late preHD	0.023976	0.071928
		mHD	0.757243	0.757243
CELL AUTONOMOUS	Gene coexpression	early preHD	0.127872	0.298368
		late preHD	0.020979	0.031469
		mHD	0.013986	0.031469
	Receptor similarity	early preHD	0.015984	0.047952
		late preHD	0.10989	0.127872
		mHD	0.127872	0.220979
